# Supplementary material for: Targeting YBX1‐m5C mediates RNF115 mRNA circularisation and translation to enhance vulnerability of ferroptosis in hepatocellular carcinoma
Source: Clin Transl Med. 2025 Mar 15;15(3):e70270. doi: 10.1002/ctm2.70270 (PMC11910144; doi:10.1002/ctm2.70270)
Supplement: Supplementary file 2 — Supporting Information [file CTM2-15-e70270-s004.xlsx]

## Sheet: Sheet1
Table S1: primer sequences
Name	Forward	Reverse
YBX1	5’- GCGGGGACAAGAAGGTCATC-3’	5’- CGAAGGTACTTCCTGGGGTTA-3’
NSUN2	5’- CAAGCTGTTCGAGCACTACTAC-3’	5’- CTCCCTGAGAGCGTCCATGA-3’
RNF115	5’- CGGCAGTCGGATAGACAATAC-3’	5’- TGTCAGGACGAGAACTTCCTC-3’
PTGS2	5’- CTGGCGCTCAGCCATACAG-3’	5’- CGCACTTATACTGGTCAAATCCC-3’
GAPDH	5’- GGAGCGAGATCCCTCCAAAAT-3’	5’- GGCTGTTGTCATACTTCT­CATGG-3’
DHODH	5’- GTTCTGGGCCATAAATTCCGA-3’	5’- TCTGGGTCTAGGGTTTCCTTC-3’
Firefly luciferase	5’-GGTACTGTTGGTAAAGCCAC-3’	5’- CTCTTCATAGCCTTATGCAG-3’
Renilla luciferase	5’- CAATGGGCAGGTGTCCACTC-3’	5’- GTTCTGGATCATAAACTTTC-3’
Mouse PTGS2	5’-CTGCGCCTTTTCAAGGATGG-3’	5’-GGGGATACACCTCTCCACCA-3’
Mouse GAPDH	5’-ATCATCCCTGCATCCACT-3’	5’-ATCCACGACGGACACATT-3’
IP-RNF115	5’-CCTCCCAAAGTGCTGGGATTA-3’	5’-TTAAAATAAGAGGCCAGGCGCA-3’
