# Supplementary material for: Targeting YBX1‐m5C mediates RNF115 mRNA circularisation and translation to enhance vulnerability of ferroptosis in hepatocellular carcinoma
Source: Clin Transl Med. 2025 Mar 15;15(3):e70270. doi: 10.1002/ctm2.70270 (PMC11910144; doi:10.1002/ctm2.70270)
Supplement: Supplementary file 3 — Supporting Information [file CTM2-15-e70270-s009.xlsx]

## Sheet: Sheet1
Table S2: siRNA，sgRNA and shRNA sequences
Name	sense	antisense
siYBX1-540	5’-GGAUAUGGUUUCAUCAACATT-3’	5’-UGUUGAUGAAACCAUAUCCTT-3’
siYBX1-2	5’-AGCAGACCGUAACCAUUATAG-3’	5’- CUAUAAUGGUUACGGUCUGCU-3’
siYBX1-3	5’-CCAGUUCAAGGCAGUAAAUAU-3’	5’- AUAUUUACUGCCUUGAACUGG-3’
siNSUN2-1	5’-CACGUGUUCACUAAACCCUAUTT-3’	5’- AUAGGGUUUAGUGAACACGUGTT-3’
siNSUN2-2	5’-GAGAUCCUCUUCUAUGAUCTT-3’	5’-GAUCAUAGAAGAGGAUCUCTT-3’
siRNF115-1	5’-AGACAAUACCACAACAACATT-3’	5’-UGUUGUUGUGGUAUUGUCUTT-3’
siRNF115-2	5’-GAAUAUAUAUGUCCCAGAUTT-3’	5’- AUCUGGGACAUAUAUAUUCTT-3’
siEIF4A1	5’-GAGTAACTGGAATGAGATT-3’	5’-AAUCUCAUUCCAGUUACUCTT-3’
siDHODH-1	5’-GUGAGAGUUCUGGGCCAUAAA-3’	5’- UUUAUGGCCCAGAACUCUCAC-3’
siDHODH-2	5’-CGAUGGGCUGAUUGUUACGAA-3’	5’- UUCGUAACAAUCAGCCCAUCG-3’
sgYBX1	5’-GCAAATGTTACAGGTCCTGG-3’
shYBX1	5’-GGATATGGTTTCATCAACA-3’
shNSUN2	5’- GAGATCCTCTTCTATGATC -3’
shRNF115	5’-AGACAATACCACAACAACA-3’
