# Supplementary material for: Targeting YBX1‐m5C mediates RNF115 mRNA circularisation and translation to enhance vulnerability of ferroptosis in hepatocellular carcinoma
Source: Clin Transl Med. 2025 Mar 15;15(3):e70270. doi: 10.1002/ctm2.70270 (PMC11910144; doi:10.1002/ctm2.70270)
Supplement: Supplementary file 4 — Supporting Information [file CTM2-15-e70270-s007.xlsx]

## Sheet: yb2_last_down_1.2
Table S3: The list of downregulated proteins after YBX1 knockdown with the si-YBX1-2 construct.
	Genes	si-nc1	si-nc2	si-nc3	si-ybx1-2-1	si-ybx1-2-2	si-ybx1-2-3	Pvalue_ybx1-2	mean_si-nc	mean_si-ybx1-2	si-ybx1-2_si-nc	log2_ybx1-2_si-nc
1	C11orf98	236.482	277.28	225.551	172.426	198.258	190.457	0.045019	246.438	187.047	0.759003	-0.397822
2	PSMD11	3603.71	3789.37	3281.03	2643.96	2919.73	2231.42	0.0212065	3558.04	2598.37	0.730282	-0.453474
3	PLOD2	3412.81	3404.59	3374.25	1267.55	1273.25	1241.68	2.59854e-08	3397.22	1260.83	0.371135	-1.42998
4	NDUFA4	3937.1	3497.31	3344.4	2894.95	3159.88	2720.68	0.043089	3592.94	2925.17	0.814145	-0.296643
5	BIN1	1759.52	1579.25	1493.66	1035.32	1032.83	739.97	0.00661009	1610.81	936.04	0.581099	-0.783144
6	SCD	2962.31	2714.52	3754.55	1134.02	1264.48	1545.68	0.0177424	3143.79	1314.73	0.418198	-1.25774
7	IMPA2	889.753	906.092	874.071	630.579	670.456	680.562	0.000627963	889.972	660.532	0.742195	-0.430131
8	HGS	2295.4	2777.25	2347.06	638.144	603.062	254.488	0.000684137	2473.24	498.565	0.201584	-2.31055
9	CLGN	2469.83	2292.39	2324.46	1977.7	1904.14	1644.58	0.0190848	2362.23	1842.14	0.779832	-0.358765
10	OGT	3406.67	3792.99	3483.15	2357.33	816.4	898.139	0.0416837	3560.94	1357.29	0.381161	-1.39153
11	SLC31A1	859.315	957.208	967.703	601.258	665.421	558.161	0.00243204	928.075	608.28	0.655421	-0.609506
12	PHGDH	9814.96	10133.8	10010.9	8026.24	8750.89	7287.03	0.0379589	9986.55	8021.39	0.803219	-0.316135
13	B4GAT1	1962.62	1869.94	2320.26	903.49	819.99	956.013	0.00932893	2050.94	893.164	0.43549	-1.19929
14	RAD21	1263.01	1229.32	1259.34	1116.51	1004.67	957.597	0.0359281	1250.56	1026.26	0.820642	-0.285176
15	FADS1	1202.43	978.62	1262.06	NA	566.896	574.785	0.0214582	1147.7	570.841	0.497376	-1.00759
16	ACSL4	5850.86	6006.92	6090.95	1811.06	1872.34	1987.57	3.07726e-06	5982.91	1890.32	0.315954	-1.66221
17	SLC16A7	114.641	167.943	160.987	49.6688	58.8963	66.6797	0.0255793	147.857	58.4149	0.395077	-1.33979
18	UGDH	3991.61	3728.91	3839.87	2925.92	3002.91	3264.22	0.00449734	3853.46	3064.35	0.79522	-0.330575
19	CLUH	2350.51	2275.57	2434.03	1498.76	1308.61	1340.62	0.000282657	2353.37	1382.66	0.587525	-0.767278
20	PPP6R2	625.253	553.06	548.733	452.98	409.391	426.692	0.0138024	575.682	429.688	0.746398	-0.421984
21	ANKRD17	167.607	118.677	141.617	76.2977	59.9599	NA	0.0210669	142.634	68.1288	0.477649	-1.06598
22	ENTPD5	773.133	914.919	853.544	609.088	579.761	588.04	0.0211075	847.199	592.296	0.699123	-0.516381
23	SLC43A1	343.202	425.878	571.306	187.929	159.515	NA	0.0494788	446.795	173.722	0.388818	-1.36283
24	SEC22B	11644	10885.5	11045.7	6467.55	6014.67	6135.73	0.000212835	11191.7	6205.98	0.554515	-0.850702
25	TACC1	1243.86	1208.3	1057.73	811.096	938.695	568.102	0.0474289	1169.96	772.631	0.660389	-0.598612
26	ECI2	731.497	696.08	618.417	435.92	456.555	390.435	0.00570153	681.998	427.637	0.627035	-0.673382
27	CPD	7366.6	7179.81	6844.7	4781.15	4905.08	4892.34	0.00283266	7130.37	4859.52	0.681525	-0.553162
28	WFS1	1461.76	1540.52	1536.42	746.401	730.883	875.976	0.00065272	1512.9	784.42	0.518488	-0.947618
29	TOMM70	2063.1	2077.06	1993.03	1497.73	1343.5	1173.18	0.0123349	2044.4	1338.14	0.654539	-0.61145
30	SEC24D	1249.96	1320.61	1290.66	512.515	655.032	596.828	0.000718276	1287.08	588.125	0.456946	-1.1299
31	SEC31A	2393.48	2454.04	2420.27	1937.62	2120.41	2004.19	0.0110062	2422.6	2020.74	0.834122	-0.261671
32	AGFG2	627.004	566.084	566.288	281.116	276.689	254.707	0.00140132	586.459	270.837	0.461818	-1.1146
33	RTN3	2458.96	2256.15	2419.72	1884.5	2112.11	1937.88	0.0127297	2378.28	1978.16	0.831763	-0.265755
34	LETM1	4731.66	5256.99	5934.56	3403.4	3705.1	2335.42	0.0173377	5307.74	3147.97	0.593091	-0.753673
35	IPO7	2570.22	2524.32	2575.73	2031.24	2069.24	2123.45	0.000343972	2556.76	2074.64	0.811436	-0.301452
36	H6PD	2351.53	2561.7	2767.99	1864.01	1376.06	1417.54	0.00819001	2560.41	1552.54	0.606363	-0.721746
37	SEC24A	1445.22	1446.91	1435.5	1071.17	1042.88	1220.58	0.0262216	1442.54	1111.54	0.770544	-0.37605
38	MPC2	1361.54	1367.87	1481.85	1023.1	946.223	966.48	0.00187453	1403.75	978.601	0.697132	-0.520497
39	RAB3D	2680.67	3164.02	2896.99	2525.43	2251.98	2329.37	0.0391306	2913.89	2368.93	0.812976	-0.298715
40	AP2A1	4643.13	4150.87	4766.07	3234.26	3279.5	3511.52	0.0128695	4520.02	3341.76	0.739324	-0.435722
41	TXNDC12	2620.74	2850.37	2203.59	1759.13	1743.85	1137.81	0.0224288	2558.23	1546.93	0.604687	-0.72574
42	CLPTM1	2102.85	1864.08	1899.38	1323.47	1570	1342.97	0.00755444	1955.44	1412.15	0.722164	-0.469601
43	LDHA	28680	31694.8	27558.9	23018.3	23836.4	20797.4	0.0140113	29311.2	22550.7	0.769354	-0.378281
44	GLUD1	5983.73	6003.47	6086.37	4316.93	4250.73	4607.93	0.00255348	6024.52	4391.86	0.728998	-0.456014
45	CP	424.609	428.915	472.827	312.42	350.826	322.648	0.00524579	442.117	328.631	0.743313	-0.427958
46	EGFR	1437.84	1511.95	1525.36	729.859	617.328	641.705	6.5215e-05	1491.72	662.964	0.44443	-1.16997
47	F2	1814.89	2478.81	2266.58	1489.98	1219.85	1332.56	0.0361847	2186.76	1347.46	0.616192	-0.698549
48	CA2	10533.5	10697.8	9070.13	6166.1	6163.16	5161.93	0.00396624	10100.5	5830.4	0.57724	-0.792757
49	ASS1	1861.37	1868.61	2018.43	1109.87	934.703	1058.38	0.000269038	1916.14	1034.32	0.539793	-0.889521
50	SERPINA1	5636.05	5510.36	5086	3297.25	2947.48	2392.49	0.0024886	5410.8	2879.07	0.532097	-0.910238
51	AGT	1648.75	1641.91	1364.17	591.503	480.161	445.363	0.00259501	1551.61	505.676	0.325904	-1.61748
52	HBB;HBD	2587.16	2619.24	2616.04	1994.52	2008.43	1884.38	0.00224409	2607.48	1962.44	0.752621	-0.410005
53	COL2A1	726.646	656.771	641.91	432.662	423.844	367.81	0.00163846	675.109	408.105	0.604503	-0.726179
54	APOA1	1081.35	995.2	1115.45	509.49	400.187	340.513	0.000721986	1064	416.73	0.391664	-1.35231
55	APOC1	156.294	136.018	159.534	90.884	101.899	53.7126	0.0254689	150.615	82.1652	0.54553	-0.874269
56	FGA	2347.33	2310.85	2421	344.765	844.356	564.019	0.00479594	2359.73	584.38	0.247647	-2.01364
57	FGB	4019.68	3721.25	3992.34	1464.12	1422.4	1548.38	0.000417032	3911.09	1478.3	0.377976	-1.40363
58	FGG	1132.64	1125.41	1165.77	310.847	283.225	308.614	2.02626e-06	1141.27	300.895	0.263649	-1.92331
59	FN1	1832.62	1640.54	1669.16	1442.65	1393.27	1363.29	0.022822	1714.11	1399.74	0.816598	-0.292301
60	RBP4	3104	3204.33	2990.5	117.864	184.127	152.732	0.000147261	3099.61	151.574	0.0489011	-4.35399
61	ALB	8253.69	7384.27	6896.67	2993.82	3323.62	2770.95	0.00320487	7511.54	3029.46	0.403308	-1.31005
62	AFP	4472	4193.34	3959.71	2348.51	2239.52	2622.6	0.00087185	4208.35	2403.54	0.571137	-0.808092
63	TFRC	5233.19	5389.22	5284.2	3725.4	3878.74	3619.16	0.000217235	5302.2	3741.1	0.705575	-0.503129
64	TF	11645.5	10811.3	11094.6	4826.58	5009.08	4385.77	5.29236e-05	11183.8	4740.48	0.42387	-1.23831
65	LTF	1991.99	1818.54	1546.63	1265.9	1193.02	1188.29	0.0436019	1785.72	1215.74	0.68081	-0.554675
66	RAF1	7522.86	8381.29	8733.39	5355.83	4485.11	6390.49	0.0179097	8212.51	5410.48	0.658809	-0.602068
67	APOB	1358.89	1639.16	1750.99	160.93	141.516	386.989	0.00120725	1583.01	229.812	0.145174	-2.78415
68	SOD2	3739.29	3796.03	3366.94	2886.61	2878.33	2262	0.023622	3634.09	2675.65	0.736264	-0.441705
69	OAT	2294.79	2021.27	2041.23	1454.59	1257.54	1364.88	0.00342147	2119.1	1359	0.641313	-0.6409
70	ATP1A1	7593.11	6768.6	6890.34	4224.27	4797.23	4968.45	0.00223277	7084.02	4663.32	0.658287	-0.603211
71	ARG1	1149.17	1004.77	1197.56	611.997	438.431	502.264	0.00157142	1117.17	517.564	0.463283	-1.11004
72	ALDH2	3268.77	3326.59	3140.86	2182.28	2191.42	2017	0.000146344	3245.41	2130.23	0.656384	-0.607388
73	ICAM1	3392.69	3512.29	3136.45	2919.39	2817.42	2591.29	0.0184757	3347.14	2776.03	0.829374	-0.269905
74	RPLP0	11965.2	12527.1	12722.9	8864.77	9773.9	11003	0.0422752	12405.1	9880.56	0.796494	-0.328265
75	CDK1	10742.2	10536.4	12096.2	6352.19	6972.19	6984.39	0.00553007	11124.9	6769.59	0.608506	-0.716656
76	GPI	9432.86	9283.81	8987.17	4167.17	4129.29	4083.9	0.000454747	9234.61	4126.79	0.446882	-1.16203
77	PROS1	197.191	176.312	159.979	146.107	118.565	141.602	0.0392911	177.827	135.425	0.761551	-0.392987
78	LAMB1	8347.78	8296.67	7910.37	6261.54	6191	5595.15	0.00191534	8184.94	6015.9	0.734996	-0.444192
79	SLC3A2	3533.83	3514.95	3317.47	2262.53	2143.2	2179.97	0.000534589	3455.42	2195.23	0.635302	-0.654485
80	ITGA5	1163.74	1467.68	1162.12	728.717	1021.86	867.093	0.0430816	1264.51	872.557	0.690034	-0.535262
81	RPS17	7432.49	7481.61	6987.66	6209.84	6138.73	4994.58	0.0461521	7300.59	5781.05	0.791861	-0.336681
82	QDPR	1614.73	1347.85	1493.13	1134.69	1228.94	1068.65	0.0275408	1485.24	1144.09	0.77031	-0.376488
83	ANXA4	5066.95	4504.6	4456.8	3914.38	3754.48	3771.55	0.0406051	4676.12	3813.47	0.815521	-0.294207
84	HMOX1	1496.28	1398.91	1363.26	949.537	819.866	701.668	0.00465419	1419.48	823.69	0.580275	-0.785192
85	ALDOC	3184.41	3327.08	3142.6	2610.92	2688.79	2592.64	0.00251321	3218.03	2630.78	0.817514	-0.290685
86	SULT1A3;SULT1A4	62.4936	52.9126	54.3457	36.6492	38.6439	41.7255	0.0141257	56.584	39.0062	0.689351	-0.53669
87	H1-4	45117.8	46374.7	48583	30378.1	32302.7	38522.8	0.0216953	46691.8	33734.5	0.722493	-0.468944
88	HSPA5	31301.4	31838.4	29796.4	24457.9	28234.9	24868.1	0.0321185	30978.7	25853.6	0.834561	-0.260911
89	LAMC1	1151.25	1093.42	995.644	745.29	713.083	741.693	0.0133646	1080.1	733.355	0.678967	-0.558587
90	HSPA8	26705.3	27059.9	26461.6	22516.4	23083.8	21122.5	0.0111239	26742.3	22240.9	0.831676	-0.265907
91	SLC2A1	1399.37	1378.77	1577.7	994.837	1053.7	1047.06	0.0157227	1451.95	1031.87	0.710677	-0.492733
92	TOP2A	2923.82	3223.11	3369.41	2025.08	2133.48	2346.69	0.00466825	3172.11	2168.42	0.683587	-0.548802
93	PC	3752.4	3761.3	4089.57	2671.83	2712.37	3231.29	0.0143341	3867.76	2871.83	0.742505	-0.429527
94	IGF2R	2753.63	2581.67	2543.25	2297.13	2182.01	1929.43	0.0261456	2626.18	2136.19	0.81342	-0.297928
95	CKB	17304.2	16427.1	17178.1	13439.6	14608.7	12032.8	0.0284342	16969.8	13360.4	0.787303	-0.34501
96	PDIA4	5720.76	5596.31	5554.06	4327.4	4514.3	3909.29	0.0117626	5623.71	4250.33	0.755788	-0.403947
97	P4HA1	3094.27	2898.27	3129.93	2249.29	2196.01	2237.21	0.0057542	3040.82	2227.5	0.732533	-0.449034
98	CEACAM1	525.988	590.949	504.852	427.328	354.468	244.941	0.0458313	540.596	342.246	0.633089	-0.659519
99	ALAD	1325.49	1306.27	1483.8	1098.47	1205.39	1124.64	0.0350509	1371.85	1142.83	0.833058	-0.263511
100	MTHFD2	1002.81	828.382	839.824	366.633	448.233	439.411	0.00589849	890.339	418.092	0.469588	-1.09053
101	MIF	15954.2	13713.4	13567.1	11490.5	12299	10914.3	0.0467437	14411.6	11567.9	0.802684	-0.317096
102	HSP90B1	40081.6	39714.6	39265.6	31198.6	33444.9	31390.9	0.00480842	39687.3	32011.5	0.806593	-0.310087
103	IDE	2872.34	3041.48	2992.28	2088.41	1849.76	1913.22	0.000553411	2968.7	1950.46	0.657009	-0.606014
104	ANPEP	1243.75	1408.9	1364.45	851.132	814.772	746.568	0.00172803	1339.03	804.157	0.600551	-0.735642
105	PVR	1783.45	1593.84	1491.7	1154.81	1285.56	1019.49	0.0153535	1623	1153.29	0.710591	-0.492909
106	HPGD	343.094	284.878	252.68	99.4607	92.3047	101.915	0.0168763	293.551	97.8935	0.333481	-1.58433
107	ARSB	1303.73	1359.89	1261.96	806.633	811.644	753.637	0.000274481	1308.53	790.638	0.60422	-0.726854
108	POR	2499.86	2418	2212.79	1861.79	1849.95	1848.59	0.0253548	2376.88	1853.44	0.779779	-0.358863
109	ATP2A2	8538.72	8804.54	9479.89	6634.22	6918.81	7405.15	0.00630932	8941.05	6986.06	0.781347	-0.355965
110	PRKCA	4511.77	2976.94	3108.77	2211.07	52.7806	865.02	0.0384655	3532.49	1042.96	0.295247	-1.76001
111	CTPS1	2476.39	2423.34	2514.58	1974.54	1955.84	2073.28	0.000753523	2471.44	2001.22	0.80974	-0.30447
112	LGALS3	2250.42	2674.33	1848.83	1189.74	1528.61	770.347	0.0280604	2257.86	1162.9	0.515045	-0.95723
113	NDUFV2	4207.15	3981.78	4073.44	3301.17	3537.48	3101.58	0.0120567	4087.46	3313.41	0.810629	-0.302887
114	SRM	1321.21	1231.49	1366.01	913.496	1018.83	856.054	0.00411111	1306.24	929.46	0.711556	-0.490952
115	CSNK2A2	383.086	388.43	413.284	294.009	247.348	311.057	0.0147684	394.933	284.138	0.719458	-0.475017
116	ITIH2	2995.27	3224.95	3107.65	2269.92	2257.45	2362.59	0.00177563	3109.29	2296.65	0.738642	-0.437052
117	RAB3B	NA	2100.37	2244.08	1385.52	1630.82	1845.04	0.0384146	2172.22	1620.46	0.745991	-0.42277
118	IMPDH1	582.651	774.868	668.076	514.601	416.652	460.431	0.0434903	675.198	463.895	0.687049	-0.541514
119	ATP6V1C1	1804.66	1912.37	1933.31	1373.09	1491.23	1493.61	0.00156864	1883.45	1452.64	0.771269	-0.374695
120	ACO1	1337.38	1418.56	1312.08	1036.67	1135.98	1212.32	0.0262479	1356.01	1128.32	0.832093	-0.265184
121	NT5E	994.237	1104.29	1089.46	753.77	725.02	760.522	0.00715239	1062.66	746.437	0.702422	-0.50959
122	TGM2	2124.31	2052.21	2125.88	972.005	1017.74	944.508	4.82817e-06	2100.8	978.084	0.465577	-1.10291
123	PAICS	5257.26	4880.35	5260.78	4175.38	4242.34	3991.08	0.00500694	5132.8	4136.27	0.80585	-0.311416
124	ITGA6	588.376	622.981	630.62	503.637	487.177	420.149	0.0156239	613.992	470.321	0.766005	-0.384575
125	GCSH	2697.81	2436.33	2720.54	2063.56	1972.77	1446.14	0.0369449	2618.23	1827.49	0.697988	-0.518726
126	RPS12	8021.91	7967.86	7138.03	6217.23	6665.5	5022.53	0.0498438	7709.27	5968.42	0.774188	-0.369245
127	DDX6	4311.42	4588.38	4068.18	3129.07	3284.03	3654.41	0.011144	4322.66	3355.84	0.776336	-0.365247
128	MGAT1	688.223	652.867	676.376	405.741	505.573	549.875	0.0423449	672.489	487.063	0.724269	-0.465402
129	EEF1G	13238.2	12733.3	12879.9	10015.1	10516	10498.5	0.000316375	12950.5	10343.2	0.798674	-0.324321
130	AK4	2628.91	2297.26	2178.68	1579.84	1596.84	1251.55	0.00767401	2368.28	1476.08	0.623269	-0.682074
131	POLD1	5477.99	5298.82	5664.14	3036.85	3846.14	4130	0.0226927	5480.32	3671	0.669851	-0.578087
132	RPL12	16697.3	16627	15887.9	12610.6	12652.5	12631	0.00460337	16404.1	12631.4	0.770014	-0.377043
133	CMPK1	3279.93	3220.45	2963.52	2637.58	2498.67	2230.82	0.0115127	3154.63	2455.69	0.778439	-0.361344
134	PPP2R1B	2190.19	2151.65	2050.46	1359.5	1186.14	992.064	0.00602151	2130.77	1179.23	0.553432	-0.853522
135	ADSS2	3100.36	3280.84	3389.52	2637.79	2417.97	2244.87	0.00556654	3256.91	2433.54	0.747195	-0.420444
136	MAT2A	2738.21	2873.76	2520.45	1997.51	2335.04	2181.47	0.019134	2710.81	2171.34	0.800994	-0.320137
137	SDC4	162.359	174.928	150.994	59.3231	74.5305	NA	0.00537358	162.76	66.9268	0.411198	-1.28209
138	SLC6A6	671.893	687.567	709.404	405.473	416.46	436.897	5.57802e-05	689.621	419.61	0.608464	-0.716755
139	ACSL1	2606.22	2959.46	2607.86	1901.82	1996.26	2018.5	0.0167908	2724.51	1972.19	0.72387	-0.466198
140	PFN2	1567.72	1614.52	1657.69	780.116	786.793	696.746	2.74041e-05	1613.31	754.552	0.467704	-1.09633
141	CTNNB1	1696.22	1655.87	1611.36	1272.14	1301.42	1353.03	0.000534147	1654.48	1308.86	0.791101	-0.338066
142	CHKA	1420.09	1442.12	1467.08	1249.54	999.466	1061.24	0.0418818	1443.1	1103.42	0.764616	-0.387192
143	PPM1A	861.077	845.463	830.553	681.355	718.696	NA	0.042152	845.698	700.025	0.827749	-0.272735
144	CPOX	2179.13	2077.15	2045.7	1726.57	1652.88	1656.46	0.00206422	2100.66	1678.64	0.7991	-0.323553
145	PGM1	2113.2	1922.67	1942.57	1596.6	1640.9	1448.37	0.00685008	1992.81	1561.96	0.783795	-0.351452
146	GGCX	1768.32	1095.75	1180.95	393.198	422.761	806.53	0.0408024	1348.34	540.83	0.401108	-1.31794
147	HNF4A	482.876	480.184	522.471	240.501	207.152	173.085	0.00048695	495.177	206.913	0.417856	-1.25892
148	RPL35	10100.1	10919.6	9206.15	7446.35	8406.39	6283.25	0.0286905	10075.3	7378.66	0.732353	-0.449389
149	ACADSB	2193.62	2019.74	2055.19	1666.83	1511.43	1732.85	0.00659122	2089.52	1637.04	0.783452	-0.352083
150	MKI67	5277.8	5127.61	5196.94	1888.17	1579.68	1586.89	0.000146076	5200.78	1684.91	0.323973	-1.62605
151	CRK	1712.79	1714.42	1761.03	1327.21	1367.25	1218.14	0.0057898	1729.41	1304.2	0.754129	-0.407118
152	CRKL	2155.72	2055.98	1897.18	1622.62	1777.16	1344.6	0.0481811	2036.29	1581.46	0.776637	-0.364688
153	IREB2	317.543	236.401	280.881	85.9139	125.573	111.986	0.00793274	278.275	107.824	0.387474	-1.36783
154	GCLM	944.889	988.888	945.885	802.119	713.1	853.721	0.0413279	959.887	789.647	0.822645	-0.281658
155	FASN	17208.1	16934.8	17490.6	10362.9	10725.7	11889.6	0.00253531	17211.2	10992.7	0.638698	-0.646795
156	PCYT1A	1869.73	1949.59	1747.05	1618.65	1387.77	1272.55	0.031782	1855.46	1426.32	0.768718	-0.379473
157	LIG3	1056.89	1070.92	956.25	886.707	842.192	810.176	0.0189513	1028.02	846.358	0.82329	-0.280528
158	GNG10	255.985	225.635	169.339	116.236	74.5248	142.08	0.0326915	216.986	110.947	0.511308	-0.967734
159	DNM2	5025.96	4636.15	5060.9	1713.68	1647.74	1701.26	0.00146246	4907.67	1687.56	0.343862	-1.5401
160	PAPOLA	1061.6	973.596	1017.21	745.532	705.083	778.183	0.00131905	1017.47	742.933	0.730177	-0.453681
161	GPC3	451.81	465.909	459.892	284.701	299.491	308.935	0.000183553	459.204	297.709	0.648316	-0.625231
162	HSD17B4	3054.16	3065.71	2952.97	2298.38	2321.65	2474.31	0.0011646	3024.28	2364.78	0.781932	-0.354886
163	RPS6KA3	5926.95	5822.94	6075.3	4150.82	4139.85	4430.4	0.000212825	5941.73	4240.36	0.713657	-0.486697
164	KPNA2	4765.7	4751.78	4261.84	2936.39	2398.58	3030.54	0.00242043	4593.11	2788.5	0.607106	-0.719979
165	AGFG1	3441.39	3063.2	3044.05	2001.03	1887.02	1853.93	0.0055994	3182.88	1913.99	0.60134	-0.733747
166	KIF11	1053.31	1379.91	1211.7	930.367	561.514	609.838	0.0278738	1214.97	700.573	0.576616	-0.794317
167	HK2	3939.59	4091.98	3997.46	3182.07	2929.36	3053.51	0.000974707	4009.68	3054.98	0.761902	-0.392323
168	ARFIP1	3267.24	3153.94	3213.73	2259.85	2595.89	1949.37	0.033696	3211.64	2268.37	0.706297	-0.501653
169	CTSC	1387.35	1289.1	1112.02	941.262	905.026	790.739	0.0230551	1262.82	879.009	0.696066	-0.522703
170	YARS1	2665.65	2506.44	2513.68	2146.93	2221.75	1977.71	0.00947443	2561.92	2115.46	0.825732	-0.276254
171	PRKAG1	2012.74	1781.08	1790.25	1399.74	1583.8	1321.86	0.0171354	1861.36	1435.13	0.771015	-0.37517
172	ATP1B3	3897.19	3629.49	3529.83	572.052	526.288	306.841	3.64701e-05	3685.5	468.394	0.127091	-2.97607
173	ALDH18A1	21929.6	23295.2	24611	17445.4	18357.6	20698	0.0249877	23278.6	18833.7	0.809055	-0.30569
174	SEC61B	3194.45	2982.98	2862.18	2326.09	2647.64	2029.75	0.0424632	3013.2	2334.49	0.774755	-0.368189
175	EIF4A1	13467.3	14118.2	14055.9	11178.7	11132.9	11194.7	0.005496	13880.5	11168.8	0.804639	-0.313586
176	RPS20	9404.84	9105.43	9662.1	7377.67	8426.8	7592.33	0.0219405	9390.79	7798.93	0.830487	-0.26797
177	RPS3A	9934.89	9298.22	10396.3	7827.28	7985.95	7607.84	0.0149395	9876.47	7807.02	0.790467	-0.339223
178	PCBD1	7769.97	7205.58	7186.39	5240.03	5589.29	4726.07	0.00283012	7387.31	5185.13	0.701897	-0.51067
179	RPL37A	1744.77	1778.75	1886.78	1422.18	1458.37	1457.6	0.00977404	1803.43	1446.05	0.801832	-0.318629
180	B2M	362.744	445.439	381.646	272.203	296.669	306.823	0.0377919	396.61	291.898	0.735984	-0.442254
181	DAD1	4415.56	4791.43	4398.74	3293.3	3436.09	3719.83	0.00421669	4535.24	3483.07	0.768001	-0.380819
182	RPS7	6985.43	7077.11	7635.26	5451.37	5848.3	6373.31	0.0184676	7232.6	5890.99	0.814506	-0.296003
183	RPS16	12124.3	12533.1	13750.7	10474	10242.2	10580.2	0.0354177	12802.7	10432.1	0.814839	-0.295414
184	RPS29	3171.46	3095.93	3354.1	2688.46	2664.45	2267.54	0.02152	3207.16	2540.15	0.792024	-0.336384
185	RPS13	8790.13	8120.81	8875.2	7276.44	7394.63	6324.56	0.0222611	8595.38	6998.54	0.814222	-0.296507
186	PPP2CB	2023.32	1801.73	2135.63	1460.28	1580.97	1683.16	0.0312624	1986.89	1574.8	0.792596	-0.335343
187	RPS15	4249.97	4674.78	4415.45	3713.36	3662.77	2940.61	0.0378077	4446.73	3438.91	0.773357	-0.370793
188	RPL30	10105.2	10781	10361.2	7668.99	8330.43	9429.13	0.0491205	10415.8	8476.18	0.813781	-0.297287
189	RPL10A	7823.95	8525.95	8868.17	6335.85	6616.51	7041.92	0.0128085	8406.02	6664.76	0.792855	-0.334871
190	AP2B1	1413.28	1480.32	1407.66	1096.17	1159.79	1239.74	0.00969143	1433.75	1165.23	0.812715	-0.299178
191	RPL38	3619.93	3548.71	3584.2	2899.45	2921.92	2576.74	0.0169735	3584.28	2799.37	0.781013	-0.356581
192	PPP2CA	1254.49	953.153	1156.06	702.878	805.827	834.833	0.0446007	1121.23	781.179	0.696714	-0.521362
193	YBX1	5211.23	5497.64	5232.7	925.117	885.832	886.426	0.000343965	5313.86	899.125	0.169204	-2.56317
194	ARF1	7090.1	6734.04	7091.25	5726.17	5920.17	5380.48	0.00359834	6971.8	5675.61	0.814081	-0.296756
195	RPL19	7559.47	8410.92	8108.08	5397.37	5611.06	5696.95	0.00530084	8026.16	5568.46	0.693789	-0.527431
196	RBM3	4293.01	4028.11	3640.97	2786.35	2768.88	2658.38	0.0186085	3987.36	2737.87	0.686637	-0.542381
197	HDLBP	5752.03	5595.15	6115.21	3919.01	4024.55	3683.62	0.000955049	5820.8	3875.73	0.665841	-0.58675
198	CDC42EP1	1759.37	1418.99	1504.53	1253.48	1055.85	774.693	0.0409702	1560.96	1028.01	0.658573	-0.602586
199	SPTBN1	6941.64	7040.16	6898.73	5523.43	5472.93	4872.24	0.0127058	6960.18	5289.53	0.759971	-0.395983
200	TIAL1	2025.18	2059.32	2037.75	1718.03	1575.98	1495.52	0.0188466	2040.75	1596.51	0.782315	-0.354178
201	CAP1	8110.03	8154.4	7638.99	6031.28	6293.71	6174.58	0.00285573	7967.81	6166.52	0.77393	-0.369725
202	SLC7A5	1981.92	1620.71	1660.66	942.582	1027.31	1081.94	0.0149032	1754.43	1017.28	0.579834	-0.786289
203	H1-1	39376.6	43763.3	45159.9	24130.4	26265.2	30726.1	0.0039687	42766.6	27040.6	0.632282	-0.661359
204	PLOD1	1322.69	1225.06	1221.76	1101.74	985.478	953.943	0.014617	1256.5	1013.72	0.806779	-0.309755
205	AKR1C1	8824.64	7805.87	7584.87	6186.3	6600.23	6846.23	0.0384016	8071.79	6544.25	0.810756	-0.302661
206	EEF1A2	97205	98263.1	98110.7	72818.2	84850.3	82622	0.0397157	97859.6	80096.8	0.818487	-0.288968
207	PPAT	581.956	517.83	531.558	409.645	368.592	347.283	0.00327696	543.781	375.173	0.689934	-0.535469
208	SULT2A1	1800.95	1681.66	2097.41	1134.73	1005.68	1313.52	0.0120913	1860.01	1151.31	0.618982	-0.692031
209	LRP1	6241.14	6325.84	6458.2	4660.04	4763.67	3996.09	0.0118985	6341.73	4473.27	0.70537	-0.503547
210	ARHGAP1	734.364	694.88	721.427	530.871	503.174	437.519	0.00703674	716.89	490.521	0.684235	-0.547437
211	PPP3CA	1970.66	2039.19	1885.86	1357.96	1229.88	837.545	0.0269522	1965.24	1141.8	0.580996	-0.783399
212	AHNAK	6752.7	6335.5	6533.76	4380.7	4430.87	3426.22	0.00992784	6540.65	4079.26	0.623678	-0.681126
213	HSPA14	4410.45	6058.66	4573.71	1149.68	2531.72	975.841	0.00864711	5014.27	1552.41	0.309599	-1.69153
214	TRAP1	6328.84	6114.97	6452.51	4743.4	4968.25	5385.54	0.00924808	6298.77	5032.4	0.798949	-0.323825
215	ECH1	2956.07	2983.88	3106.24	2450.5	2567.7	2264.05	0.00961579	3015.4	2427.42	0.805007	-0.312926
216	ARHGAP5	8351.27	7568.47	7992.5	2477.28	294.066	1503.03	0.00467889	7970.75	1424.79	0.178753	-2.48396
217	STRN3	2434.82	2289.56	2156.8	1640.52	1681.56	1741.46	0.00996725	2293.73	1687.85	0.735853	-0.44251
218	SRSF9	1258.16	1381.17	1399.9	1101.13	1041.89	1108.28	0.0145745	1346.41	1083.77	0.804931	-0.313064
219	MAD2L1	2255.92	2404.04	2202.72	1727.06	1715.55	1511.61	0.0025198	2287.56	1651.41	0.721907	-0.470114
220	PABPC4	5434.49	5651.67	5676.03	4465.09	4315.33	4212.37	0.000295543	5587.4	4330.93	0.775125	-0.367499
221	TUBB2A	4831.08	4909.96	4944.59	3265.1	3506.25	3728.13	0.00637064	4895.21	3499.83	0.714949	-0.484087
222	UBE4A	7204	7185.46	7284.47	5556.23	4747.74	5173.31	0.0114939	7224.64	5159.09	0.714097	-0.485809
223	PDIA5	2392.16	2205.07	2161.94	1684.93	1907.38	1638.19	0.0100906	2253.06	1743.5	0.773838	-0.369897
224	PLS1	1257.15	1318.79	1160.86	758.174	650.137	NA	0.0103443	1245.6	704.155	0.565314	-0.822875
225	CLINT1	1312.95	1306.3	1224.8	1087.45	969.542	858.881	0.028151	1281.35	971.958	0.758542	-0.398699
226	GOLGB1	4240.43	4108.39	4593.55	2853.83	3160.59	2235.72	0.0141906	4314.12	2750.05	0.637452	-0.649611
227	SLC39A14	6009.06	5792.16	5499.73	2629.51	3013.43	3277.09	0.000414641	5766.98	2973.34	0.51558	-0.955731
228	ACOX1	2254.33	1943.75	2140.62	1604.88	1809.96	1569.43	0.0197581	2112.9	1661.42	0.786324	-0.346805
229	PDIA6	5224.01	4685.35	4658.15	4150.03	4070.02	3455.27	0.0294973	4855.84	3891.77	0.801463	-0.319292
230	NOMO1	1650.2	1781.13	1655.23	1441.51	1397.07	1390.18	0.0130932	1695.52	1409.59	0.83136	-0.266456
231	PON2	2185.96	2375	2195.32	1639.21	1524.56	1936.57	0.0286312	2252.09	1700.11	0.754904	-0.405636
232	NONO	6600.16	6652.1	7209.76	4671.64	5114.27	5277.15	0.00254425	6820.67	5021.02	0.736147	-0.441934
233	PCBP1	7176.6	7544.61	7147.93	5480.85	6380.82	6316.05	0.0352995	7289.71	6059.24	0.831204	-0.266725
234	DHCR24	4358.27	3806.48	4244.18	3108.84	3063.55	3196.98	0.0217961	4136.31	3123.12	0.755051	-0.405355
235	PPP1R7	2118.92	2069.45	2020.45	1171.1	1281.16	1072.72	0.00115403	2069.61	1174.99	0.567738	-0.816704
236	SEC23B	2614.85	2722.91	2569.94	2008.29	2158.27	2247.33	0.00627916	2635.9	2137.96	0.811094	-0.302059
237	TRIP13	1228.38	1287.52	1298.71	936.429	870.06	1047.06	0.0141751	1271.54	951.183	0.748058	-0.418778
238	SLC1A5	909.571	957.529	933.438	632.404	457.242	484.618	0.0130349	933.513	524.755	0.562129	-0.831027
239	MSMO1	933.517	1023.15	1121.47	591.585	528.489	713.246	0.00565994	1026.05	611.107	0.595594	-0.747599
240	UBE2V2	2106.37	2323.62	1994.13	741.932	864.688	733.533	0.00156023	2141.37	780.051	0.364276	-1.4569
241	UAP1	1283.96	1431.78	1477.31	905.475	947.602	826.862	0.00369252	1397.68	893.313	0.639138	-0.6458
242	MAN2A1	1217.91	1280.75	1220.05	852.787	650.994	661.792	0.0101623	1239.57	721.858	0.582345	-0.780053
243	CLPP	634.133	635.398	729.187	537.875	475.278	519.592	0.0204036	666.239	510.915	0.766864	-0.382957
244	TST	3814.33	3413.97	3521.38	2858.83	3129.49	2825.35	0.0150151	3583.23	2937.89	0.819901	-0.286479
245	HADH	9218.74	8810.88	8668.34	7717.99	6885.39	6082.62	0.0393867	8899.32	6895.33	0.774816	-0.368075
246	CYP51A1	1186.36	1124.67	1178.31	743.372	717.448	796.069	0.000202903	1163.11	752.296	0.646795	-0.628619
247	INF2	649.205	495.502	655.491	482.844	299.53	337.85	0.0416645	600.066	373.408	0.622278	-0.684368
248	TSR1	1825.25	1878.02	2154.58	1507.83	1366.18	1265.54	0.0130889	1952.62	1379.85	0.706667	-0.500897
249	NADK2	1226.12	1155.56	1015.54	908.961	793.141	887.465	0.0292919	1132.41	863.189	0.762261	-0.391644
250	MIX23	914.358	818.655	765.647	361.479	357.654	266.815	0.00113145	832.887	328.649	0.394591	-1.34157
251	TTC38	1472.54	1580.8	1458.65	1059.62	968.869	1127.61	0.00187376	1504	1052.03	0.699492	-0.515621
252	COX20	911.96	901.396	845.936	519.815	601.855	489.552	0.00202383	886.431	537.074	0.605884	-0.722887
253	LYRM7	1569.81	1079.89	1261.88	857.97	594.065	809.981	0.040807	1303.86	754.005	0.578287	-0.790142
254	ELP2	721.229	611.505	598.651	565.405	418.719	447.755	0.0496831	643.795	477.293	0.741374	-0.431726
255	SLC18B1	292.462	280.512	341.317	159.16	164.684	199.193	0.00648835	304.764	174.346	0.572068	-0.80574
256	TMEM214	696.893	733.025	691.862	507.732	504.501	422.498	0.00613586	707.26	478.244	0.676192	-0.564495
257	SCYL2	827.119	869.148	901.7	544.186	634.229	725.464	0.033147	865.989	634.626	0.732834	-0.448441
258	ALKBH5	214.124	187.56	179.179	139.944	108.924	100.464	0.00880199	193.621	116.444	0.601402	-0.733599
259	LARP1	5199.92	4860.91	5033.36	4436.29	4124	3801.49	0.0211626	5031.4	4120.59	0.818976	-0.288107
260	LARP4	1803.88	1924.63	1864.13	1611.83	1385.02	1514.55	0.0162156	1864.21	1503.8	0.806667	-0.309954
261	NUFIP2	12952.1	13147.3	11618.7	7307.03	5910.8	4919.77	0.00237048	12572.7	6045.87	0.480873	-1.05627
262	PEG10	2614.03	2633.84	2748.75	1482.59	1606.03	1548.21	4.22033e-05	2665.54	1545.61	0.579849	-0.786251
263	MTDH	1541.82	1672.68	1466.4	1372.78	1351.54	1163.89	0.0425624	1560.3	1296.07	0.830654	-0.26768
264	CARM1	727.001	938.363	739.593	497.073	523.312	553.048	0.0493502	801.652	524.478	0.654246	-0.612095
265	NDUFA11	49.2005	51.2012	56.3265	44.8304	45.1773	38.7863	0.0349589	52.2427	42.9313	0.821767	-0.283199
266	RIOX2	1091.62	1075.12	1210.06	871.271	1014.46	856.59	0.0339158	1125.6	914.107	0.812106	-0.300259
267	MAPKAPK5	912.774	950.858	875.968	626.948	582.233	690.138	0.0028386	913.2	633.106	0.693283	-0.528483
268	TMEM123	933.355	973.29	875.11	207.23	207.201	NA	0.00156366	927.252	207.215	0.223473	-2.16183
269	ARHGAP18	1396.66	1290.39	1221.44	1084.69	939.394	855.253	0.0174146	1302.83	959.779	0.736688	-0.440875
270	GOLM1	935.653	1228.63	1168.31	758.896	589.031	622.567	0.0189039	1110.86	656.831	0.59128	-0.758088
271	TXNDC5	3709.79	3683.45	3484.86	2870.07	2951.74	2338.91	0.0302292	3626.03	2720.24	0.750197	-0.414658
272	CIP2A	4295.48	3915.49	4398.63	2945.21	2655.08	3602.51	0.0366198	4203.2	3067.6	0.729825	-0.454378
273	HM13	3507.57	3359.63	3377.39	2898.02	2914.57	2648.88	0.00824955	3414.86	2820.49	0.825945	-0.275882
274	GEMIN5	1912.59	1773.56	1728.56	1422.9	1202.65	1075.4	0.0147862	1804.9	1233.65	0.683499	-0.548988
275	SCARB1	1701.13	1623.6	1679.61	1063.74	898.839	870.642	0.00295491	1668.11	944.407	0.566153	-0.820737
276	TMEM263	612.848	643.126	644.252	315.368	324.701	371.546	0.000444045	633.409	337.205	0.532366	-0.909511
277	SLC44A1	1115.84	1294	1390.44	1016.27	826.723	949.805	0.0317979	1266.76	930.933	0.734893	-0.444394
278	NDRG1	1330.19	1071.02	1166.64	718.63	760.199	509.6	0.00829547	1189.28	662.81	0.557319	-0.843426
279	AKAP1	710.742	686.948	715.871	542.972	454.561	433.752	0.0158844	704.52	477.095	0.677191	-0.562365
280	GLG1	2005.89	1856.64	1967.22	1329.64	1619.49	1413.77	0.0149864	1943.25	1454.3	0.748385	-0.418147
281	SMARCD2	225.654	218.119	251.924	148.49	134.328	164.601	0.00385412	231.899	149.14	0.643123	-0.636833
282	RAB8B	1423.95	1510.89	1378.3	973.212	918.441	932.361	0.00216712	1437.71	941.338	0.654747	-0.610991
283	HGD	1756.89	1728.7	1915.69	1412.28	1452.5	1282.26	0.00600343	1800.43	1382.35	0.767788	-0.381219
284	NCLN	2121.74	2108.66	2132.33	1669.8	1744.75	1823.69	0.0122399	2120.91	1746.08	0.823269	-0.280564
285	ERGIC1	1536.54	1549.19	1354.75	1084.33	1021.48	1116.85	0.0121669	1480.16	1074.22	0.725746	-0.462464
286	TBRG4	2071.99	2006.67	2238.04	1563.62	1924.91	1607.28	0.0487726	2105.57	1698.6	0.80672	-0.30986
287	MTARC2	1495.15	1308.63	1466.45	1145.95	916.191	1089.5	0.0153769	1423.41	1050.55	0.738049	-0.438211
288	FAM162A	3072.97	2854.3	2855.06	2363.02	2171.96	1777.84	0.0271487	2927.44	2104.27	0.718809	-0.476319
289	CCDC47	2947.79	3151.59	3352.17	2113.74	1469.95	1313.34	0.0127441	3150.52	1632.34	0.518119	-0.948644
290	ACSF2	1706.29	1731.75	1674.28	1286.63	1241.83	1224.48	5.81416e-05	1704.11	1250.98	0.734097	-0.445957
291	FAF2	1561.01	1777.18	1761.7	1072.68	901.501	1097.73	0.00201187	1699.96	1023.97	0.602348	-0.73133
292	AP2M1	4222.14	3842.1	4121.71	3062.85	3103.76	3149.48	0.0109539	4061.98	3105.36	0.764494	-0.387422
293	GNPNAT1	653.51	717.943	653.788	509.587	550.891	529.046	0.00852355	675.08	529.841	0.784857	-0.349499
294	CYFIP2	168.69	169.808	156.036	122.946	109.521	81.0871	0.0282924	164.845	104.518	0.63404	-0.657355
295	ZC3HAV1L	559.923	647.188	617.471	497.085	443.354	425.284	0.0109865	608.194	455.241	0.748513	-0.417901
296	CDKN2AIPNL	604.221	656.91	544.84	232.959	260.691	271.685	0.00434766	601.99	255.112	0.42378	-1.23861
297	REEP6	999.878	1061.89	954.077	670.855	624.336	628.016	0.00222949	1005.28	641.069	0.637701	-0.649048
298	FUBP3	3689.11	3650.66	3607.85	3006.45	2957.68	2461.18	0.0382494	3649.21	2808.44	0.769602	-0.377816
299	ZFR	2873.87	2985.92	2527.15	771.235	1964.42	964.222	0.0386512	2795.65	1233.29	0.441147	-1.18067
300	PUS7	2510.96	2614.31	2688.96	2008.25	2126.88	2222.82	0.00427154	2604.74	2119.32	0.813637	-0.297542
301	SPAG5	267.793	231.735	183.722	NA	148.182	122.33	0.0477145	227.75	135.256	0.593879	-0.751758
302	SRPK1	201.001	210.871	183.851	171.442	155.124	147.12	0.0191461	198.574	157.895	0.795145	-0.330711
303	NIBAN2	990.701	1003.02	1122.62	562.1	540.405	430.489	0.000843443	1038.78	510.998	0.491921	-1.0235
304	DNAJC2	1653.52	1804.4	1749.45	1134.3	1076.42	941.918	0.000913783	1735.79	1050.88	0.605418	-0.723995
305	MGLL	463.136	369.941	396.42	295.802	266.562	201.171	0.0169127	409.832	254.512	0.621014	-0.687302
306	ATXN2	713.619	761.926	841.687	621.956	647.032	556.518	0.0276183	772.411	608.502	0.787796	-0.344106
307	TM9SF2	1702.41	1454.21	1485.43	657.556	718.689	783.097	0.00305198	1547.35	719.781	0.46517	-1.10417
308	ARID3A	2327.81	2195.58	2111.91	1360.58	1371.15	1073.01	0.00238654	2211.77	1268.25	0.573409	-0.802364
309	PRMT1	10274	10081.8	9947.58	8165.09	8439.96	7382.63	0.0156083	10101.1	7995.89	0.791584	-0.337185
310	DUSP9	1944.88	1801.53	1839.95	643.515	602.502	609.564	0.000518864	1862.12	618.527	0.332163	-1.59004
311	NUDT16L1	1595.3	1359.3	1359.53	1099.69	1038.95	NA	0.0311811	1438.04	1069.32	0.743594	-0.427413
312	ERP44	2559.01	2549.16	2467.19	1362.32	1311	1295.18	1.3093e-05	2525.12	1322.83	0.523869	-0.932721
313	AGMAT	4959.92	4529.42	4907.2	4012.09	3090.67	3060.29	0.0306116	4798.85	3387.68	0.705937	-0.502389
314	LSM14B	1203.43	1154.85	1206.43	913.524	950.478	716.569	0.0397736	1188.24	860.19	0.723922	-0.466094
315	NIFK	781.266	809.337	762.471	533.25	570.765	525.875	0.000244564	784.358	543.297	0.692664	-0.529772
316	PARD6B	322.869	336.463	257.861	113.867	108.131	128.75	0.0120916	305.731	116.916	0.382415	-1.38679
317	RACGAP1	699.242	580.53	566.562	200.855	362.14	335.009	0.00897635	615.445	299.335	0.486371	-1.03987
318	WNK1	1627.27	1539.94	1369.31	945.571	525.542	422.216	0.0175485	1512.17	631.11	0.417353	-1.26066
319	GOLPH3	1021.6	1102.41	1120.22	789.047	780.865	605.729	0.0134041	1081.41	725.214	0.670619	-0.576436
320	DCTPP1	213.065	249.926	230.256	105.742	99.2074	80.7745	0.000822754	231.082	95.2413	0.412153	-1.27875
321	PTGES2	1677.43	1443.99	1676.03	1307.18	1154.96	1194.23	0.0208228	1599.15	1218.79	0.762149	-0.391856
322	TMT1A	1383.65	1519.62	1503.17	1169	1181.3	1035.85	0.00590445	1468.81	1128.72	0.768455	-0.379968
323	SFXN1	2140	2107.87	2388.74	1517.33	1500.35	1866.53	0.0199437	2212.2	1628.07	0.73595	-0.442321
324	DIABLO	2295	2176.48	2002.45	1772.46	1723.65	NA	0.03273	2157.98	1748.06	0.810044	-0.303929
325	SAR1A	4674.72	4217.6	4146.67	2757.22	3713.48	2960.8	0.0337045	4346.33	3143.83	0.723331	-0.467273
326	ECHDC1	3006.28	2921.12	2854.58	2069.33	1866.58	1849.02	0.000727923	2927.33	1928.31	0.658727	-0.602247
327	RBM28	684.893	812.289	820.186	581.497	525.892	553.994	0.0266736	772.456	553.794	0.716927	-0.480102
328	NHP2	1545.73	1602.99	1370.96	962.52	1251.83	1131.13	0.024332	1506.56	1115.16	0.740203	-0.434007
329	FKBP11	2319.04	2157.53	2237.39	1859.72	1641.14	1523.38	0.0159056	2237.99	1674.75	0.748327	-0.418259
330	CISD1	798.01	675.96	721.552	383.35	423.546	280.369	0.0029638	731.841	362.422	0.495219	-1.01386
331	TMEM9	1871.97	1730.26	2083.45	1537.16	1351.66	1583.92	0.0374965	1895.23	1490.91	0.786668	-0.346174
332	RRBP1	11793.4	12378.4	13377.6	8019.63	8614.78	10151.8	0.0126817	12516.5	8928.74	0.713359	-0.487299
333	ATXN10	1285.4	1247.61	1403.23	1120.92	944.033	1114.81	0.0296163	1312.08	1059.92	0.807817	-0.307899
334	GRHPR	3203.23	2955.98	2810.84	2346.81	2252.79	1984.34	0.00734182	2990.02	2194.65	0.733991	-0.446165
335	TJP2	2449.95	2398.72	2467.75	1814.81	1670.93	1493.57	0.0109725	2438.81	1659.77	0.680566	-0.555192
336	CFDP1	231.552	179.519	223.626	163.968	143.83	124.382	0.0319705	211.566	144.06	0.680923	-0.554436
337	SEPTIN9	9817.02	9821.85	9371.09	6322.6	6847.83	5991.85	0.000984338	9669.99	6387.43	0.660541	-0.598279
338	EIF2B4	677.81	838.357	695.341	599.619	544.562	396.415	0.0492744	737.169	513.532	0.696627	-0.521542
339	STOML2	3545.39	3653.06	3856.81	2526.75	2673.3	2531.39	0.00165224	3685.09	2577.15	0.699345	-0.515924
340	RALY	4489.83	5575.39	5689.68	2266.43	2444.39	2468.13	0.015394	5251.63	2392.98	0.455665	-1.13396
341	SARDH	1699.41	1586.66	1441.09	1080.78	1090.73	1034.13	0.0169318	1575.72	1068.55	0.678132	-0.560361
342	NOB1	617.294	568.863	657.653	473.599	527.086	432.526	0.0219809	614.603	477.737	0.777309	-0.363439
343	SLC6A14	608.847	726.867	673.93	326.419	375.906	358.407	0.00500883	669.881	353.577	0.527821	-0.92188
344	DIMT1	565.264	583.885	609.381	356.688	433.131	447.044	0.0133435	586.177	412.288	0.703351	-0.507684
345	CFL2	1924.85	1932.14	1646.23	1252.39	1182.05	937.783	0.00607955	1834.41	1124.07	0.612773	-0.706576
346	ITM2B	662.864	653.951	679.962	503.231	541.836	567.895	0.011616	665.592	537.654	0.807783	-0.307961
347	DDX52	243.973	186.743	264.548	80.9018	98.2483	137.274	0.0144286	231.755	105.475	0.455114	-1.1357
348	DHRS7	2843.53	2865.12	2602.04	2107.35	2273.13	2321.43	0.00859911	2770.23	2233.97	0.80642	-0.310396
349	TMED5	1694.21	1613.56	1457.78	1189.37	1276.64	1144.37	0.0151019	1588.52	1203.46	0.7576	-0.400492
350	RPL36	6483.87	6693.02	7185.58	5079.7	5826.72	5164.7	0.0108408	6787.49	5357.04	0.789252	-0.341442
351	HYOU1	3223.05	3091.48	3297.75	2662.67	2694.16	2406.74	0.00733961	3204.09	2587.86	0.807672	-0.308158
352	SRPRB	3755.07	3578.38	3307.21	3206.87	2798.16	2624.5	0.0399389	3546.89	2876.51	0.810996	-0.302234
353	HEBP2	1290.31	1364.69	1293.7	815.543	692.329	572.664	0.00708196	1316.23	693.512	0.526891	-0.924423
354	PSAT1	6191.27	6170.1	5639.4	4500.99	4623.57	4331.63	0.00572158	6000.26	4485.4	0.747534	-0.419789
355	SAR1B	1890.16	1884.37	1916.07	1297.9	1156.9	1226.19	0.00240692	1896.87	1227	0.646854	-0.628487
356	CHCHD2	2588.26	2705.81	2334.6	1774.1	1918.59	1363.5	0.017148	2542.89	1685.4	0.662788	-0.593381
357	IGF2BP2	1612.23	1429.87	1676.92	1037.08	1081.48	1010.95	0.0137791	1573.01	1043.17	0.663169	-0.59255
358	SLC30A1	482.299	507.981	464.912	271.474	302.352	319.523	0.000611953	485.064	297.783	0.613905	-0.703914
