# Supplementary material for: Targeting YBX1‐m5C mediates RNF115 mRNA circularisation and translation to enhance vulnerability of ferroptosis in hepatocellular carcinoma
Source: Clin Transl Med. 2025 Mar 15;15(3):e70270. doi: 10.1002/ctm2.70270 (PMC11910144; doi:10.1002/ctm2.70270)
Supplement: Supplementary file 5 — Supporting Information [file CTM2-15-e70270-s003.xlsx]

## Sheet: yb2_last_up_1.2
Table S4: The list of upregulated proteins after YBX1 knockdown with the si-YBX1-2 construct.
	Genes	si-nc1	si-nc2	si-nc3	si-ybx1-2_1	si-ybx1-2_2	si-ybx1-2_3	Pvalue_si-ybx1-2	mean_si-nc	mean_si-ybx1-2	si-ybx1-2_si-nc	log2_si-ybx1-2_si-nc
1	GATD3;GATD3B	190.247	242.996	197.416	335.997	301.716	274.856	0.0179669	210.22	304.19	1.44701	0.533074
2	FAM25A;FAM25C;FAM25G	2397.69	2661.79	2313.71	3190.26	3456.98	NA	0.0297175	2457.73	3323.62	1.35231	0.435429
3	ARID1A	1018.91	945.603	943.613	1313.23	1256.22	NA	0.00794065	969.375	1284.72	1.32531	0.406332
4	TAX1BP3	1013.93	1157.45	1066.93	2266.12	2498.13	1939.68	0.0144859	1079.44	2234.64	2.07019	1.04977
5	HAT1	1580.54	1666.28	1537.83	2074.68	2271.36	2174.8	0.00191205	1594.88	2173.61	1.36287	0.446644
6	ACOX3	422.259	621.261	469.595	1051.76	806.591	754.226	0.0359644	504.372	870.859	1.72662	0.787952
7	PRPF4	1909.27	1745.57	1884.19	2147.83	2337.6	2270.82	0.00588133	1846.34	2252.08	1.21975	0.286589
8	RBFOX2	286.471	259.143	232.681	336.025	300.685	341.277	0.0312568	259.432	325.996	1.25658	0.329498
9	ZW10	917.316	991.006	992.859	1445.89	1379.73	1603.92	0.00938997	967.06	1476.51	1.52681	0.610517
10	PRPF3	1484.23	1597.59	1740.9	2234.21	2484.7	2118.88	0.00943253	1607.57	2279.26	1.41783	0.503683
11	PPIH	898.596	980.051	1012.79	2106.54	1990.63	1998.26	3.19104e-05	963.812	2031.81	2.1081	1.07594
12	TRAPPC3	867.154	829.819	824.355	1089.66	1030.59	946.743	0.0377868	840.443	1022.33	1.21642	0.282641
13	TSPAN6	432.084	460.751	408.271	571.749	601.084	525.79	0.0102968	433.702	566.208	1.30552	0.384627
14	GET3	1003.93	1166.29	1016.3	1456.51	1373.17	1391.26	0.0105477	1062.17	1406.98	1.32462	0.405583
15	IDH3B	938.181	969.506	1178.88	1366.15	1426.49	1435.82	0.0293423	1028.86	1409.49	1.36996	0.454129
16	DHX16	2875.42	3047.26	3299.01	4107.09	4077.3	4333.27	0.00300898	3073.9	4172.55	1.35741	0.440862
17	SMARCA5	731.285	723.699	774.951	914.504	1076.43	1049.54	0.0240949	743.312	1013.49	1.36348	0.447295
18	AQR	1345.24	1395.61	1560.89	1965.69	2018.64	2290.94	0.00837225	1433.91	2091.76	1.45877	0.544757
19	NEMF	337.443	298.506	299.542	457.16	472.483	465.187	0.00345409	311.83	464.943	1.49101	0.576294
20	KPNA6	1503.36	1351.17	1594.73	1885.42	2039.47	2192.43	0.00907622	1483.09	2039.11	1.37491	0.459334
21	DNAJA2	1984.93	1968.89	1963.07	2522.19	2482.47	2354.91	0.00988945	1972.3	2453.19	1.24382	0.314782
22	WDR1	6507.71	6889.89	6037.51	8335.21	8797.42	8441.29	0.00456302	6478.37	8524.64	1.31586	0.396008
23	DNAJB6	600.468	591.103	672.743	903.172	794.759	815.624	0.00792937	621.438	837.852	1.34825	0.431084
24	VPS26A	2640.97	2310.64	3164.06	4523.88	4225.02	4399.02	0.0135317	2705.22	4382.64	1.62007	0.696052
25	TIPRL	1582.53	1445.06	1639.01	1974.78	2117.06	2287.77	0.00940408	1555.53	2126.54	1.36708	0.451096
26	RP2	254.728	340.765	275.875	365.876	386.86	419.115	0.0396811	290.456	390.617	1.34484	0.427435
27	PSMD10	876.851	884.56	911.188	1085.05	1294.2	1202.15	0.0344529	890.866	1193.8	1.34004	0.42228
28	DNAJC8	6560.24	6275.48	5411.7	8862.36	8603.6	7585.6	0.0124891	6082.47	8350.52	1.37288	0.457208
29	SMNDC1	4076.96	4099.5	3957.35	4762.06	5263.38	5160.61	0.015902	4044.6	5062.02	1.25155	0.323714
30	GLS	1007.13	973.926	1028.65	1272.84	1156.01	1317.68	0.0268519	1003.24	1248.84	1.24482	0.315932
31	HEXIM1	216.165	239.456	238.501	724.987	713.666	528.799	0.0204816	231.374	655.817	2.83445	1.50307
32	ABCB11	254.626	273.981	274.693	340.367	374.854	351.329	0.00343751	267.767	355.517	1.32771	0.408941
33	LYPLA2	1244.37	1295.92	1307.82	1942.51	1999.44	1582.05	0.0478434	1282.7	1841.33	1.43551	0.521563
34	SLU7	116.786	115.015	155.156	190.06	173.312	188.131	0.0380253	128.986	183.834	1.42523	0.511195
35	CD2BP2	387.873	405.041	431.197	630.996	667.483	571.793	0.00749278	408.037	623.424	1.52786	0.611514
36	AHSA1	3075.09	2961.76	3698.23	4064.51	4647.33	4409.37	0.0194894	3245.03	4373.74	1.34783	0.430636
37	PARN	485.487	494.71	437.382	597.034	543.672	574.761	0.014093	472.526	571.822	1.21014	0.275172
38	PTBP3	1693.41	1445.54	1452.64	2048.6	2145.5	2085.53	0.0128865	1530.53	2093.21	1.36764	0.451686
39	MAP4K4	980.191	941.867	962.567	1273.68	1226	1363.38	0.0105562	961.542	1287.69	1.33919	0.42136
40	BPNT1	1834.93	1664.43	1626.63	2166.74	2150.59	2025.96	0.0088707	1708.66	2114.43	1.23748	0.307401
41	ACTL6A	2588.43	2674.69	2603.84	3179.57	3426.95	3520.01	0.0132285	2622.32	3375.51	1.28722	0.364262
42	AK1	1465.41	1421.93	1506.46	1907.71	1825.23	1732.39	0.00889198	1464.6	1821.78	1.24387	0.314839
43	NRAS	1315.1	1410.82	1239.87	1777.25	1681.86	1552.34	0.0151468	1321.93	1670.48	1.26367	0.33762
44	LMNA	6425.76	6552.09	6220.65	8192.4	8319.12	7527.98	0.0130416	6399.5	8013.17	1.25216	0.324413
45	MT1E;MT1G;MT1M;MT1X;MT2A	3052.2	3416.13	3441.76	7075.33	7306.12	6394.42	0.00168419	3303.36	6925.29	2.09644	1.06794
46	GBA1	1252.06	1172.92	1221.92	1970.67	1604.16	1674.38	0.0368572	1215.63	1749.74	1.43936	0.52543
47	ANXA1	636.553	696.584	633.8	1371.57	1291.24	1058.14	0.0208593	655.646	1240.32	1.89175	0.91972
48	TP53	384.689	376.993	412.983	776.83	971.309	872.671	0.0110201	391.555	873.603	2.23111	1.15776
49	ISG15	677.555	709.19	584.288	886.701	968.981	931.286	0.00609997	657.011	928.989	1.41396	0.499745
50	HEXA	5579.98	4222	4178.66	7444.34	6324.61	6916.92	0.020326	4660.21	6895.29	1.47961	0.565215
51	VIM	5499.87	6545.13	7632.23	9708.1	9917.47	12563.5	0.0249796	6559.08	10729.7	1.63585	0.710044
52	LTA4H	1984.72	2022.21	1892.68	2545.27	2271.31	2422.8	0.0161577	1966.54	2413.13	1.22709	0.295247
53	RRAS	312.567	436.446	316.873	558.668	473.377	492.989	0.0422235	355.295	508.345	1.43077	0.516788
54	UMPS	1303.42	1417.87	1487.67	1767.34	1842.23	1840.44	0.00740304	1402.99	1816.67	1.29486	0.372795
55	LAMP1	4262.46	4355.85	4051.63	5759.88	5354.67	5239.87	0.00549262	4223.31	5451.47	1.2908	0.368271
56	PCNA	6471.36	6705.98	6146.19	8944.33	9403.89	9336.07	0.000229896	6441.18	9228.1	1.43267	0.518709
57	HARS1	10798.8	10452.9	10779.2	15304.1	15800.3	13912.3	0.0139145	10677	15005.6	1.40541	0.490996
58	ANXA3	3999.23	4262.58	4091.71	9811.07	9081.02	8606.52	0.00342331	4117.84	9166.2	2.22597	1.15444
59	APEH	1212.02	1165.81	1178.16	1547.48	1451.6	1524.13	0.00250965	1185.33	1507.74	1.272	0.347096
60	GTF2F2	1778.97	1877.19	1385.24	2554.29	2320.7	2018.91	0.0459686	1680.47	2297.97	1.36746	0.451496
61	CD59	365.872	387.981	363.919	594.966	560.482	493.259	0.0216677	372.591	549.569	1.47499	0.560709
62	FDPS	5550.2	5727.19	5574.26	7585.13	7640.75	7609.34	0.000322828	5617.22	7611.74	1.35507	0.438371
63	CPM	837.253	892.652	905.766	1397.39	1501.99	1521.84	0.000749232	878.557	1473.74	1.67746	0.746274
64	EZR	5350.53	5412.13	6086.74	6655.9	7515.18	6565.02	0.0304879	5616.47	6912.03	1.23067	0.299447
65	ATP6V1B1	190.577	168.137	171.478	212.093	199.38	228.438	0.0301887	176.731	213.304	1.20694	0.271356
66	EPCAM	651.863	597.703	506.955	982.331	906.112	740.887	0.0344389	585.507	876.443	1.4969	0.581974
67	STMN1	7813.43	7981.49	7350.57	12012.8	11703.3	9435.26	0.0482053	7715.16	11050.5	1.4323	0.518337
68	PSMC3	2535.71	2647.12	2589.07	3423.4	3282.17	3222.25	0.00160764	2590.63	3309.27	1.2774	0.35321
69	CDH2	888.141	693.423	932.575	1307.6	1434.88	1301.65	0.0074569	838.046	1348.04	1.60855	0.685765
70	PLCG1	344.756	318.131	352.161	522.096	544.864	522.042	0.000202178	338.349	529.667	1.56545	0.646573
71	ANXA7	3787.12	3902.24	3962.04	4889.91	4814.68	4603.55	0.00213986	3883.8	4769.38	1.22802	0.296333
72	RAB4A	1799.89	1574.51	1886.02	2189.9	2260.05	2201.32	0.0322653	1753.47	2217.09	1.2644	0.338452
73	RAB5A	1322.44	1406.72	1300.71	2341.16	2251.52	2160.07	0.000373591	1343.29	2250.92	1.67567	0.744742
74	CDK11B	4115.59	4145.58	4377.47	4807.66	5189.54	5188.38	0.00775393	4212.88	5061.86	1.20152	0.264861
75	ATP6V1B2	4626.89	4633.18	4425.09	5798.5	5703.4	6067.13	0.00125792	4561.72	5856.34	1.2838	0.360422
76	CSRP1	1980.6	2024.15	1930.85	3467.09	3171.29	2989.89	0.0103587	1978.53	3209.42	1.62212	0.697883
77	YWHAQ	11086.3	12194.3	12107.3	16379.1	16283.5	16619.6	0.00353967	11796	16427.4	1.39263	0.477811
78	APEX1	3502.49	3513.95	3530.45	4223.71	4443.53	4213.63	0.00856948	3515.63	4293.62	1.2213	0.288412
79	DCK	451.645	332.924	292.762	602.223	581.447	786.847	0.0246811	359.11	656.839	1.82907	0.871113
80	NMT1	1191.15	1251.23	1097.64	1370.75	1537.37	1543.94	0.0151521	1180.01	1484.02	1.25764	0.330716
81	DNAJA1	2502.13	2622.85	2475.35	3382.44	3399.26	3229.98	0.000392224	2533.44	3337.23	1.31727	0.39755
82	YWHAB	4740.01	4429.53	4294.2	5477.67	5585.8	5137.07	0.00848282	4487.91	5400.18	1.20327	0.266963
83	CTH	1011.96	920.279	865.342	1145.8	1183.08	1243.79	0.0104836	932.527	1190.89	1.27706	0.352823
84	MCM5	5932.5	6096.71	5906.84	6709.1	7239.79	7650.38	0.0409693	5978.68	7199.76	1.20424	0.26812
85	MYH9	7292.02	7201.7	7026.72	8783.61	8568.83	9873.24	0.038081	7173.48	9075.23	1.26511	0.339261
86	LONP1	2883.11	2873.29	3024.24	4034.28	4140.05	4108.92	0.000114122	2926.88	4094.42	1.3989	0.484294
87	COIL	492.355	475.929	503.902	709.044	722.865	743.013	6.77072e-05	490.729	724.974	1.47734	0.563004
88	STAT3	1631.17	1451.7	1634.74	1890.5	2075.87	2318.57	0.0342012	1572.54	2094.98	1.33223	0.413843
89	PEX19	66.4382	78.9709	81.6153	104.689	98.7595	NA	0.018614	75.6748	101.724	1.34423	0.426779
90	MDH1	9866.6	9653.68	9192.05	11948.1	12774.2	10925.4	0.0367316	9570.78	11882.6	1.24155	0.312139
91	CETN2	141.174	171.945	183.526	236.358	195.668	220.35	0.0402317	165.548	217.459	1.31357	0.393489
92	CSK	534.832	501.575	488.155	968.974	883.07	894.131	0.000911737	508.187	915.392	1.80129	0.849029
93	CASP3	2296.5	1734.27	2065.21	3087.02	2981.98	2947.04	0.021378	2031.99	3005.35	1.47901	0.564636
94	USP5	1296.95	1270.03	1190.93	1668.44	1483.52	1429.27	0.0462656	1252.64	1527.08	1.21909	0.285804
95	RECQL	722.935	775.654	749.846	1004.28	910.382	1047.41	0.0177625	749.478	987.357	1.31739	0.397686
96	GNPDA1	2001.32	1867.22	1932.34	2621.47	2761.34	2661.45	0.000198622	1933.63	2681.42	1.38673	0.471688
97	CAPZB	4474.08	4708.72	4734.44	5605.15	5654.21	5639.09	0.00567659	4639.08	5632.82	1.21421	0.280018
98	ME1	1627.69	1762.35	1758.88	2450.71	2229.57	2113.17	0.0180537	1716.31	2264.48	1.31939	0.399875
99	NES	1873.44	1972.07	1857.86	4106.07	3822.56	3394.97	0.0102365	1901.12	3774.53	1.98542	0.989446
100	NASP	8160.38	6297.86	6253.69	13373.2	14000.5	9418.59	0.0478846	6903.98	12264.1	1.77638	0.828941
101	CDC34	1430.57	1259.36	1255.25	1799.53	1698.48	1535.67	0.0223588	1315.06	1677.89	1.27591	0.351522
102	YLPM1	645.777	748.569	626.132	910.622	848.429	816.241	0.0201893	673.493	858.431	1.2746	0.350039
103	GSK3B	1487.38	1834.82	1601.96	2228.68	2047.25	2399.73	0.0155057	1641.39	2225.22	1.3557	0.439033
104	NT5C2	1165.13	1237.26	1115.75	1357.27	1416.99	1605.01	0.0434527	1172.71	1459.76	1.24477	0.315878
105	MRE11	2324.6	2080.6	2629.82	2982.78	3230.78	3028.23	0.0272043	2345.01	3080.6	1.31368	0.393618
106	SERPINH1	2493.37	2330.36	2562.38	3586.5	3531.67	3558.59	0.00266097	2462.04	3558.92	1.44552	0.531587
107	FXR2	7803.04	7658.56	7171.15	9921.57	10013.3	9815.44	0.00371913	7544.25	9916.77	1.31448	0.394493
108	RAB5C	4328.26	4441.84	3846.73	5288.57	5100.89	5110.9	0.0247502	4205.61	5166.79	1.22855	0.296952
109	CLCN7	196.613	212.41	245.242	304.788	312.258	397.791	0.0385437	218.088	338.279	1.55111	0.633301
110	CCNH	63.9159	68.0039	42.324	90.0227	120.298	121.181	0.0175401	58.0813	110.501	1.90252	0.927909
111	NCBP2	285.176	313.142	318.895	441.447	358.742	426.224	0.0407183	305.738	408.804	1.33711	0.419116
112	HNRNPF	1984.01	2020.64	1997.63	2450.02	2408.42	2415.28	1.91696e-05	2000.76	2424.57	1.21183	0.277183
113	THOP1	880.145	829.936	748.085	1072.24	1054.93	978.172	0.0130028	819.389	1035.11	1.26328	0.33717
114	CAPZA1	2153.51	2178.81	1985.05	2497.42	2762.18	2954.81	0.0259284	2105.79	2738.14	1.30029	0.378833
115	SMTN	195.726	187.655	192.57	227.058	273.327	253.31	0.0438572	191.984	251.232	1.30861	0.388035
116	CASP6	407.338	410.518	357.407	584.491	683.857	600.385	0.00630398	391.754	622.911	1.59006	0.669077
117	HNRNPH2	1392.82	1181.3	1372.85	2029.94	2165.41	2356.65	0.0025507	1315.66	2184	1.66001	0.73119
118	EIF6	3888.68	4057.98	3875.37	5319.31	5010.4	5625.21	0.0101505	3940.68	5318.31	1.34959	0.432524
119	CLDN6	1214.63	1232.9	972.183	2014.7	1766.13	1943.7	0.00250068	1139.9	1908.18	1.67398	0.743282
120	EPPK1	2077.81	2111.91	2635.78	4323.56	3907.01	4881.64	0.00563161	2275.17	4370.74	1.92106	0.941904
121	DSTN	4526.6	4299.98	4275.96	5637.27	6008.81	5706.76	0.000905804	4367.51	5784.28	1.32439	0.405325
122	RAB2A	2296.17	2341.01	2364.52	2882.39	3118.09	2749.64	0.0290329	2333.9	2916.71	1.24971	0.321598
123	RAP2B	391.058	343.767	388.382	503.234	478.409	419.417	0.0436676	374.402	467.02	1.24737	0.318895
124	STXBP1	249.794	311.725	277.387	396.384	335.718	424.307	0.0347313	279.635	385.47	1.37847	0.463071
125	NPC2	700.902	662.163	688.641	1089.47	1001.33	860.422	0.042624	683.902	983.741	1.43842	0.524488
126	NUTF2	3056.77	3690.84	3172.01	4924.06	4660.15	4629.47	0.00802146	3306.54	4737.89	1.43289	0.518923
127	YWHAG	4269.48	3957.4	3796.95	5799.76	5809.13	5644.53	0.00262848	4007.94	5751.14	1.43494	0.520986
128	PPP1CB	1032.55	1191.67	1171.62	1465.97	1381.18	1412.73	0.0150471	1131.95	1419.96	1.25444	0.327044
129	SNRPF	2016.03	2095.5	1931.63	2695.94	2493.09	2589.49	0.00183755	2014.39	2592.84	1.28716	0.364193
130	LSM6	970.585	963.888	819.853	1253.42	1244.04	1045.51	0.0395852	918.109	1180.99	1.28633	0.36326
131	SNRPD1	2847.54	2366.08	2652.95	3064.91	3108.06	3547.08	0.0416356	2622.19	3240.02	1.23561	0.305229
132	PSMC6	2590.15	2680.11	2607.17	3328.9	3257.26	3186.59	0.000465001	2625.81	3257.58	1.2406	0.31104
133	RAB11A	327.004	295.526	284.149	368.968	454.901	423.901	0.0278842	302.226	415.923	1.3762	0.460688
134	RHOB	1612.44	1376.29	1529.86	2406.44	2403.62	2179.86	0.00131713	1506.2	2329.97	1.54693	0.629403
135	RAC1	2624.37	2624.18	2440.13	3546.33	3827.56	3286.94	0.0142574	2562.89	3553.61	1.38656	0.471512
136	YWHAZ	12704.6	12438.3	11906.4	16399.6	16305.4	15270.6	0.00205859	12349.8	15991.9	1.29491	0.372855
137	DYNLL1	1070.15	1142.11	1144.6	1440.36	1344.16	1355.33	0.00303494	1118.95	1379.95	1.23325	0.302466
138	DYNLT1	370.188	388.044	332.237	510.825	449.647	518.042	0.0106433	363.49	492.838	1.35585	0.439199
139	TPM4	10928.3	11450.2	10738	30171.2	31516.9	21574.2	0.0324903	11038.8	27754.1	2.51422	1.33011
140	PAFAH1B2	555.929	621.295	545.168	951.33	1013.11	778.762	0.0295949	574.131	914.401	1.59267	0.671447
141	CXADR	1551.81	1615.43	1461.87	2044.65	2199.95	1829.52	0.0319454	1543.04	2024.71	1.31216	0.391941
142	MRPS22	888.714	936.285	977.882	1102.66	1133.19	1241	0.0157988	934.294	1158.95	1.24046	0.31087
143	CDK6	165.599	168.708	118.162	327.975	249.806	250.122	0.0213571	150.823	275.968	1.82975	0.871643
144	NFKB2	758.752	750.695	767.851	959.958	1216.76	1119.69	0.0447447	759.099	1098.8	1.44751	0.533572
145	U2AF1	912.272	931.862	853.505	1195.06	1267	1200.36	0.000623071	899.213	1220.81	1.35764	0.4411
146	PLCB3	1072.42	1167.6	931.439	1728.09	1631.08	1375.98	0.019274	1057.15	1578.38	1.49305	0.578263
147	TAGLN	514.089	545.68	546.403	2370.61	1920.56	1644.63	0.0206004	535.391	1978.6	3.69562	1.88582
148	YWHAH	3269.58	3103.17	2886.83	4050.29	4014.82	3796.08	0.00433922	3086.53	3953.73	1.28096	0.35723
149	PTK2	86.6253	86.7799	105.297	117.564	112.505	123.207	0.0383527	92.9007	117.759	1.26758	0.342071
150	PTPN11	3133.81	3494.9	3214.01	4184.47	3977.06	4249.67	0.0042654	3280.91	4137.07	1.26095	0.334514
151	KHDRBS1	5146.76	4757.06	5220.56	6360.27	6694.29	5835.68	0.0196625	5041.46	6296.75	1.24899	0.320765
152	GOLGA2	1079.91	793.12	858.042	1636.54	1369.8	1171.18	0.0485892	910.357	1392.51	1.52963	0.613179
153	SCRN1	1196	1271.36	1222.6	1591.47	1536.62	1526.44	0.000442443	1229.99	1551.51	1.2614	0.33503
154	TWF1	7171.14	7517.21	7714.61	8812.8	9324.76	8954.94	0.0020941	7467.65	9030.83	1.20933	0.274204
155	TFCP2	1639.72	1778.02	1603.75	2417.69	2283.13	1984.65	0.0346223	1673.83	2228.49	1.33137	0.412913
156	TRIM26	25.8744	37.3673	29.4272	46.1554	53.2397	43.4807	0.020965	30.8896	47.6253	1.54179	0.624604
157	PPP1R8	397.017	427.088	366.065	583.458	584.851	625.962	0.0010832	396.723	598.09	1.50758	0.59223
158	HNRNPA0	2391.77	2642.65	2845.79	3437.71	3709.71	4244.01	0.0210164	2626.74	3797.14	1.44557	0.531643
159	DYNC1I2	2431.16	2145.11	2242.65	2610.89	2756.55	2955.03	0.0193975	2272.97	2774.16	1.2205	0.287469
160	TCOF1	1269.46	1311.67	1218.66	1834.07	1750.63	1635.82	0.00602702	1266.6	1740.17	1.3739	0.458274
161	TRA2A	1650.63	1854.87	1451.43	2359.53	2101.59	2378.12	0.014824	1652.31	2279.75	1.37973	0.464389
162	AAMP	1250.7	1734.87	1467.91	2208.32	1983.02	1826.18	0.0460813	1484.49	2005.84	1.3512	0.434236
163	EIF4A2	856.537	671.37	747.188	4443.79	4287.36	4494.75	1.9562e-06	758.365	4408.63	5.81334	2.53937
164	MESD	1141.76	1156.75	995.995	1854.73	1733.52	1596.18	0.00348097	1098.17	1728.14	1.57366	0.654124
165	GANAB	3939.29	3912.48	3590.17	6273.75	6651.29	6523.47	7.15646e-05	3813.98	6482.84	1.69976	0.765328
166	NOLC1	505.778	547.465	557.986	1279.14	1379.94	1166.83	0.00457193	537.076	1275.3	2.37453	1.24764
167	NUMA1	3862.31	4055.75	4245.01	5085.52	5270.09	5451.55	0.00136987	4054.36	5269.05	1.2996	0.378071
168	RAB3GAP1	2458.04	2664.59	2580.43	3186.09	3079.45	3273.24	0.00176058	2567.69	3179.59	1.23831	0.308373
169	PAFAH1B3	2056.61	2031.05	1731.3	2695.91	2401.73	2473.09	0.0137674	1939.65	2523.58	1.30105	0.379671
170	PTPA	1511.97	1488	1263.05	1990.14	1953.58	1650.55	0.0333382	1421.01	1864.76	1.31228	0.392074
171	RBBP5	1057.3	1085.49	898.296	2038.41	1738.03	1574.36	0.0176187	1013.7	1783.6	1.7595	0.815168
172	TSN	1331.89	1399.61	1389.27	1721.42	1934.86	1717.25	0.021308	1373.59	1791.18	1.30401	0.382956
173	RAB30	1611.73	2117.49	797.233	3974.59	NA	4684.98	0.0149609	1508.82	4329.78	2.86965	1.52088
174	NEDD8	2551.43	2508.52	2167.82	3912.89	3632.61	3185.06	0.0151718	2409.26	3576.85	1.48463	0.570103
175	CSRP2	955.909	574.303	843.582	1744.45	1913.31	1420.49	0.00921341	791.265	1692.75	2.1393	1.09714
176	CDC37	2659.75	2685.51	2420.14	3382.75	3261.52	3294.47	0.00607044	2588.47	3312.91	1.27987	0.356003
177	CPSF6	1758.25	1782.82	1724.07	2162.23	2232.71	2019.8	0.0197442	1755.05	2138.25	1.21834	0.284919
178	FSCN1	604.1	654.105	602.513	1122.38	937.222	952.114	0.0171023	620.239	1003.91	1.61858	0.694726
179	DECR1	2061.18	1969.56	2039.34	2683.08	2509.03	2491.4	0.00529805	2023.36	2561.17	1.2658	0.34005
180	RABL6	764.818	813.505	803.253	1546.42	1449.36	1496.23	0.000184592	793.859	1497.34	1.88615	0.915445
181	LARP7	972.078	1198.5	1142.67	1589.99	2048.09	2001.34	0.0192801	1104.42	1879.81	1.70208	0.767301
182	GRIPAP1	1088.79	1129.71	1111.54	1986.29	1901.71	1518	0.0399175	1110.01	1802	1.6234	0.699022
183	PDCD4	362.75	251.726	291.176	868.266	863.346	649.098	0.0105337	301.884	793.57	2.62872	1.39436
184	TP53I3	1357.77	1652.72	1367.04	2630.14	1939.81	2175.92	0.0418836	1459.18	2248.62	1.54102	0.623887
185	HIKESHI	130.689	130.722	157.193	187.112	177.913	216.907	0.0237741	139.535	193.977	1.39017	0.475264
186	USP39	1683.2	1660.9	1556.61	2095.62	1988.8	1951.19	0.00300762	1633.57	2011.87	1.23158	0.300509
187	ACTBL2	88563.7	89101.9	107326	112677	114203	128167	0.0441695	94997.2	118349	1.24582	0.317091
188	TOR1AIP1	1359.24	1949.12	1389.55	2360.33	2500.91	1991.92	0.0452773	1565.97	2284.39	1.45877	0.54475
189	MRPL2	1804.95	1883.8	1579.47	2056.61	2052.09	2328.78	0.0392656	1756.07	2145.83	1.22195	0.28918
190	BROX	393.522	336.838	279.484	503.212	536.266	483.832	0.0206321	336.615	507.77	1.50846	0.593077
191	CD276	921.72	813.667	807.425	1280.98	1189.5	1045.05	0.0241575	847.604	1171.84	1.38254	0.467317
192	CWF19L1	388.656	408.901	350.392	524.118	509.959	534.15	0.00727933	382.65	522.742	1.36611	0.450076
193	FAHD1	528.214	444.554	383.371	741.668	690.636	553.152	0.044673	452.046	661.819	1.46405	0.549965
194	AAGAB	630.26	433.286	544.798	876.169	796.005	862.031	0.0196197	536.115	844.735	1.57566	0.655957
195	CWC27	321.124	302.048	308.76	445.343	488.018	423.973	0.0118195	310.644	452.445	1.45647	0.542479
196	RAB11FIP1	414.962	475.555	371.166	714.076	743.978	603.922	0.00911789	420.561	687.325	1.63431	0.708678
197	GET4	1618.29	1392.8	1540.82	2043.49	2162.09	2249.04	0.00213708	1517.3	2151.54	1.418	0.50386
198	KDM3B	494.25	472.229	413.142	828.996	614.741	763.042	0.0357356	459.874	735.593	1.59955	0.67767
199	CHMP1B	894.026	913.93	879.896	2716.75	2799.71	2032.98	0.0215944	895.951	2516.48	2.80873	1.48992
200	PHF5A	773.369	841.463	759.158	1481.24	1365.38	1102.71	0.0370164	791.33	1316.44	1.66358	0.734294
201	MRPL21	394.3	455.011	366.09	574.529	533.016	563.333	0.0154093	405.134	556.959	1.37475	0.459174
202	EFL1	1607.24	1626.48	1775.42	2079.33	2373.01	2372.63	0.0113493	1669.71	2274.99	1.3625	0.44626
203	MYH14	2731.77	2575.64	2157.44	3186.35	2929.63	3314.99	0.040653	2488.28	3143.66	1.26338	0.337293
204	TRMT11	173.441	214.098	226.162	263.973	295.712	251.385	0.0352349	204.567	270.357	1.3216	0.40229
205	VN1R5	1020.37	939.466	940.976	1499.56	1424.08	1573.15	0.00112826	966.937	1498.93	1.55018	0.632439
206	ZC3H18	1028.97	828.937	829.618	1499.63	1493.37	1143.36	0.0344912	895.842	1378.79	1.5391	0.622084
207	RETREG3	1058.84	1206.25	1039.77	1735.42	1568.81	1599.13	0.00192051	1101.62	1634.45	1.48368	0.569182
208	METTL16	559.514	566.784	566.976	717.423	773.763	667.459	0.0362836	564.425	719.548	1.27484	0.350311
209	CCDC25	1226.12	NA	1092.67	NA	1730.38	1775.06	0.0495572	1159.39	1752.72	1.51175	0.596223
210	STX12	220.93	314.897	275.186	819.205	674.828	583.263	0.0153211	270.338	692.432	2.56136	1.35691
211	IRF2BP1	417.56	487.782	355.87	589.331	594.288	603.069	0.0428581	420.404	595.563	1.41664	0.502477
212	TRAPPC5	268.853	347.15	307.687	489.061	508.524	387.463	0.0339804	307.897	461.683	1.49947	0.584455
213	PLD3	1534.43	1728.72	1721.39	2223.55	2089.45	1901.98	0.0273514	1661.51	2071.66	1.24685	0.318289
214	SUGP2	1743.33	1689.85	1730.3	2061.18	2140.16	2065.96	0.000665575	1721.16	2089.1	1.21377	0.2795
215	CCAR1	2870.63	2636.82	2871.21	3664.61	3287.32	3312.48	0.0172715	2792.89	3421.47	1.22507	0.292859
216	DHX40	61.8245	50.7465	59.6563	79.5262	70.5854	85.248	0.0198881	57.4091	78.4532	1.36656	0.450553
217	CCAR2	2139.78	2076.87	2056.99	2835.86	2804.86	2982.85	0.00139919	2091.21	2874.52	1.37457	0.458982
218	SLC35F6	15.9027	40.9754	31.0652	51.2019	51.0811	66.925	0.0445473	29.3144	56.4027	1.92406	0.944152
219	FNBP4	64.4169	68.6737	46.6877	84.2477	93.6436	79.7016	0.0400099	59.9261	85.8643	1.43284	0.518874
220	CPSF7	2292.32	2089.12	2278.32	2676.73	2905.11	2694.38	0.00560701	2219.92	2758.74	1.24272	0.313502
221	LRRC57	100.221	101.876	97.9941	127.182	136.236	155.528	0.0396251	100.03	139.649	1.39606	0.481364
222	HSD17B11	2406.04	2843.53	2953.78	3618.3	4139.93	3563.36	0.014134	2734.45	3773.86	1.38012	0.464791
223	FLAD1	1095.73	1313.95	1313.25	1560.51	1541.36	1633.74	0.0304558	1240.98	1578.54	1.27201	0.347112
224	NUP37	3448.07	3670.37	2740.08	4643.78	4361.36	4018.32	0.0424732	3286.17	4341.15	1.32104	0.40167
225	CMAS	784.71	717.341	835.069	1179.33	971.023	1091.15	0.0202001	779.04	1080.5	1.38696	0.471931
226	NUBPL	2156.55	2369.29	2116.65	2948.44	2753.48	2783.15	0.00421553	2214.16	2828.36	1.27739	0.353202
227	UBA3	1886.91	1827.84	1774.39	2360.93	2722.7	2482.1	0.0161363	1829.71	2521.91	1.37831	0.462899
228	NUP133	1204.16	1335.58	1342.6	1517.51	1631.31	1756.11	0.0194683	1294.11	1634.98	1.2634	0.337306
229	PDCD6IP	4636.34	4465.9	5058.11	5441.9	5779.62	6000.71	0.0132249	4720.12	5740.74	1.21623	0.282415
230	FBLIM1	2671.96	3037.63	2587.93	3522.01	3693.12	3164.24	0.0296456	2765.84	3459.79	1.2509	0.322967
231	MITD1	238.59	258.016	192.649	369.009	365.806	370.164	0.01863	229.752	368.326	1.60315	0.680909
232	NUDCD2	549.367	521.586	490.34	694.306	636.164	617.525	0.0132205	520.431	649.332	1.24768	0.319249
233	UBLCP1	753.944	673.723	714.461	1018.16	1017.86	1066.55	0.000625847	714.043	1034.19	1.44836	0.534419
234	CTNNBL1	640.7	685.243	755.948	1027.8	1340.22	1458.46	0.0382292	693.964	1275.49	1.83798	0.878123
235	NCSTN	1376.9	1269.61	1373.36	1846.89	1717.63	1621.13	0.0128351	1339.96	1728.55	1.29	0.367376
236	PHF3	307.372	291.163	297.773	482.464	408.793	514.541	0.0299956	298.769	468.599	1.56843	0.649323
237	DHX38	808.086	867.288	884.82	1256.99	1087.14	1214.27	0.0116372	853.398	1186.13	1.38989	0.474976
238	YIPF5	185.012	134.227	209.001	280.876	262.712	350.165	0.0257972	176.08	297.918	1.69194	0.758683
239	ZNF622	277.981	372.987	381.656	546.846	572.49	498.821	0.0115715	344.208	539.386	1.56703	0.648037
240	MAGOH;MAGOHB	3120.17	2792.38	2731.63	3974.11	4181.37	3834.75	0.00234334	2881.39	3996.74	1.38709	0.472058
241	PBXIP1	1252.16	1157.56	1115.71	2370.2	2312.85	1851.19	0.0207619	1175.14	2178.08	1.85346	0.89022
242	ZNF428	61.2352	93.0945	71.6517	123.388	122.654	110.178	0.0280069	75.3271	118.74	1.57632	0.656564
243	NSUN4	415.498	478.954	470.265	568.13	669.433	631.699	0.0126104	454.906	623.087	1.36971	0.453867
244	YIPF6	619.067	482.519	639.135	864.04	748.541	738.692	0.034692	580.24	783.758	1.35075	0.433757
245	MRPS24	611.687	525.235	565.685	681.014	708.152	686.614	0.0282394	567.536	691.927	1.21918	0.285908
246	DYNLL2	445.301	464.741	457.573	622.16	656.903	607.5	0.00304622	455.872	628.854	1.37945	0.464098
247	PDXP	639.861	697.761	549.396	842	908.604	751.726	0.0308621	629.006	834.11	1.32608	0.407164
248	ATXN7L3B	950.57	882.878	749.818	1780.14	1761.84	1727.16	0.00265191	861.089	1756.38	2.03972	1.02837
249	PDLIM5	2037.51	2106.01	1892.51	2625.28	2639.51	2429.89	0.00398358	2012.01	2564.89	1.27479	0.350261
250	ABHD14B	309.144	333.08	332.72	409.418	406.39	405.195	0.00796316	324.981	407.001	1.25238	0.324675
251	VCPIP1	1010.69	1320.7	784.662	2283.36	2528.41	2460.31	0.00482761	1038.68	2424.03	2.33375	1.22265
252	VPS35	2009.35	2063.44	1931.24	2623.22	2862.63	2798.01	0.0023671	2001.34	2761.29	1.37972	0.464372
253	CDC5L	2197.06	2102.52	1946.81	3846.35	3466.24	3032.62	0.0206629	2082.13	3448.4	1.65619	0.727868
254	SDF2	439.438	430.722	405.432	551.638	521.06	469.221	0.0499036	425.197	513.973	1.20879	0.27356
255	VAT1	6108.25	6050.42	5552.99	7751.6	7458.12	6978.96	0.00749518	5903.89	7396.23	1.25277	0.325124
256	TTC1	543.117	606.107	601.609	743.315	711.471	760.126	0.00479273	583.611	738.304	1.26506	0.339208
257	ACO2	2016.06	2013.15	1918.48	2363.89	2437.6	2479.76	0.000685703	1982.56	2427.08	1.22421	0.291857
258	TSG101	1048.54	883.813	924.5	1089.14	1230.01	1104.78	0.0476481	952.284	1141.31	1.1985	0.261226
259	PKP2	1124.4	1261.49	1224.05	1831.05	2055.37	2318.65	0.0189655	1203.31	2068.36	1.71888	0.781473
260	APOL2	529.284	551.549	538.562	759.471	844.008	715.927	0.0223619	539.798	773.135	1.43227	0.5183
261	CORO1B	6016.86	6116.21	5709.8	8278.56	7968.72	8128.62	0.000235352	5947.62	8125.3	1.36614	0.450108
262	GINS4	512.999	601.084	NA	854.102	924.059	NA	0.0308745	557.042	889.081	1.59608	0.674529
263	PELO	867.242	840.984	871.564	1073.29	1011.22	1193.02	0.0449629	859.93	1092.51	1.27046	0.345355
264	TACO1	1386.12	1186.03	1309.64	1558.62	1664.71	1726.9	0.010174	1293.93	1650.08	1.27524	0.350773
265	DHRS4	263.029	255.749	299.271	353.612	333.406	334.733	0.0216629	272.683	340.584	1.24901	0.320784
266	DDX23	7761.34	8404.17	8121.24	11100.3	11643.5	10848.4	0.000633687	8095.58	11197.4	1.38315	0.467957
267	NTMT1	160.525	162.489	176.126	250.608	213.917	221.831	0.0178002	166.38	228.785	1.37508	0.459513
268	TUBB2B	1665.49	1829.56	1692.24	2072.38	2382.25	2490.73	0.0292974	1729.1	2315.12	1.33892	0.421068
269	C2orf49	237.407	443.203	271.538	687.888	487.886	723.737	0.0322707	317.383	633.17	1.99497	0.99637
270	KIFC1	261.384	280.702	312.371	432.167	389.571	340.235	0.0406017	284.819	387.324	1.3599	0.443497
271	NUP85	1952.23	1861.81	1897.23	2303.67	2313.15	2434.79	0.00185854	1903.76	2350.54	1.23468	0.304141
272	TARS2	646.366	557.723	766.025	999.862	1053.97	1179.27	0.00664408	656.705	1077.7	1.64107	0.71464
273	RBM4	1988.02	1988.85	1801.7	2577.66	2536.8	2468.24	0.00337748	1926.19	2527.57	1.31221	0.391999
274	QTRT1	1717.65	1669.81	2045.34	2525.27	2182.09	2483.28	0.0218391	1810.93	2396.88	1.32356	0.404424
275	RTF2	605.413	460.964	543.324	774.634	736.672	651.195	0.0302248	536.567	720.834	1.34342	0.425908
276	POLDIP3	477.496	402.763	378.651	573.777	557.975	527.073	0.0302345	419.637	552.942	1.31767	0.397987
277	MRPL1	493.039	569.789	499.956	766.427	757.985	625.103	0.0316232	520.928	716.505	1.37544	0.459893
278	UPF3B	473.518	465.569	502.02	691.005	628.911	691.109	0.00369105	480.369	670.342	1.39547	0.480754
279	CRNKL1	516.99	548.198	667.158	821.25	805.115	895.076	0.0129031	577.449	840.48	1.45551	0.541521
280	UBL5	1065.82	1238.95	1307.13	1765.36	1819.99	1468.45	0.0273799	1203.97	1684.6	1.39921	0.484611
281	TTYH3	218.643	347.597	290.875	667.498	530.42	425.915	0.0472685	285.705	541.278	1.89453	0.921843
282	SKIC8	1380.38	1499.55	1383.7	1898.81	1707.51	1721.36	0.0124593	1421.21	1775.89	1.24956	0.321425
283	NUCKS1	698.273	1005.07	780.665	1637.04	1674.47	1303.91	0.0102743	828.003	1538.47	1.85805	0.893792
284	SPNS1	73.1367	99.1921	82.4131	173.298	125.156	162.695	0.024765	84.914	153.716	1.81026	0.856197
285	UNC45A	1079.06	1144.55	1167.35	1589.98	1564.38	1399.16	0.0121627	1130.32	1517.84	1.34284	0.425288
286	YTHDC2	NA	352.205	362.927	NA	451.621	443.244	0.00705321	357.566	447.433	1.25133	0.32346
287	RANBP3	1177.39	1288.72	1119.37	1728.14	1573.85	1643.14	0.00256475	1195.16	1648.38	1.37921	0.463842
288	PPCS	936.849	1019.87	941.577	1349.35	1156.18	1219.23	0.0244423	966.099	1241.59	1.28516	0.361943
289	AS3MT	1831.07	1881.26	2037.71	2272.77	2453.4	2198.72	0.0173495	1916.68	2308.3	1.20432	0.268219
290	METTL14	1273.68	1318.73	1173.47	1951.7	1755.28	2100.17	0.0109967	1255.29	1935.72	1.54204	0.624843
291	GOPC	3229.35	803.073	888.273	7765.26	8090.07	5202.58	0.0117996	1640.23	7019.3	4.27946	2.09743
292	WDR6	143.217	126.08	138.509	162.112	199.101	180.942	0.0349429	135.935	180.718	1.32944	0.410822
293	RAB18	1956.75	2077.3	1941.47	2314.87	2402.96	2490.64	0.00379987	1991.84	2402.82	1.20633	0.270629
294	DYNLRB1	2567.78	2545.85	2736.36	3481.4	3055.6	3603.14	0.0323193	2616.66	3380.05	1.29174	0.369315
295	MED4	110.374	103.626	122.392	154.42	144.646	127.01	0.0436756	112.131	142.025	1.26661	0.340967
296	RIC8A	945.356	1035.22	929.938	1179.88	1196.76	1346.03	0.0178271	970.171	1240.89	1.27904	0.355064
297	LUC7L	226.051	297.25	235.926	338.326	379.027	438.656	0.0253257	253.076	385.336	1.52261	0.606549
298	CTPS2	929.855	813.375	950.902	1360.53	1181.87	1501.67	0.0245675	898.044	1348.02	1.50107	0.585987
299	AASDHPPT	518.152	476.166	594.901	830.138	724.599	642.706	0.0432201	529.74	732.481	1.38272	0.467508
300	VPS45	739.868	632.428	627.756	987.426	1003.01	864.533	0.00816199	666.684	951.656	1.42745	0.513438
301	SERINC1	1805.57	1764.95	1514.02	2278.58	2349.09	2453.97	0.00681595	1694.85	2360.55	1.39278	0.477966
302	TOMM22	616.135	713.603	773.651	960.972	867.571	1005.59	0.0169763	701.13	944.711	1.34741	0.430192
303	ATG3	1054.75	953.118	987.603	1424.28	1319.04	1346.14	0.00111537	998.49	1363.15	1.36521	0.449127
304	ZCCHC3	141.475	137.77	155.041	420.017	382.708	411.896	0.000355429	144.762	404.874	2.79682	1.48379
305	ABCF3	823.605	766.396	833.845	1043.05	1017	1046.46	0.00309487	807.949	1035.5	1.28164	0.357997
306	CYRIB	4781.76	4791.4	4094.78	5195.19	5854.78	5426.03	0.0373326	4555.98	5492	1.20545	0.26957
307	PARVA	589.763	622.322	627.874	718.092	752.956	749.844	0.00148672	613.32	740.297	1.20703	0.271466
308	SLTM	730.867	869.989	657.977	930.88	1056.27	992.028	0.040141	752.944	993.059	1.3189	0.399337
309	ADPRS	1412.96	1236.73	1511.57	1900.63	1617.86	1825.2	0.0279282	1387.09	1781.23	1.28415	0.360816
310	FBXL12	512.999	330.003	380.424	814.719	865.363	987.953	0.00305926	407.809	889.345	2.18079	1.12485
311	ACTR10	1154.65	1149.16	1220.68	1609.46	1396.1	1381.81	0.0491599	1174.83	1462.46	1.24482	0.315942
312	C9orf78	326.556	152.924	237.798	479.45	499.567	369.749	0.0328307	239.093	449.589	1.8804	0.911036
313	OGFR	390.47	66.7282	138.094	871.316	874.25	895.882	0.0195805	198.431	880.483	4.43723	2.14966
314	VPS18	69.4952	85.355	118.429	181.517	149.505	140.586	0.0263928	91.0931	157.203	1.72574	0.787213
315	COPG2	1043.51	968.919	860.899	1248.68	1315.33	1266.55	0.0168117	957.776	1276.85	1.33314	0.414833
316	ADD3	1887.68	1877.56	1875.23	2336.93	2248.97	2248.67	0.00481449	1880.16	2278.19	1.2117	0.277035
317	TES	2185.3	2176.13	1982.01	4147.7	4389.25	4344.69	2.84389e-05	2114.48	4293.88	2.0307	1.02198
318	SUN2	462.465	356.443	332.085	576.694	492.65	541.418	0.0406798	383.664	536.921	1.39945	0.484864
319	CEMIP2	1092.3	1106.99	1023.64	1475.02	1479.21	1429.5	0.000593199	1074.31	1461.24	1.36017	0.443786
320	NDUFA12	699.175	805.486	821.713	921.169	1142.69	1007.04	0.0402819	775.458	1023.63	1.32004	0.400578
321	NAGK	1185.03	1130.48	1149.9	1528.56	1576.93	1509.78	0.000157843	1155.14	1538.42	1.33181	0.413389
322	NUDT5	1883.85	1700.05	1669.46	2045.64	2228.14	2044.26	0.0175786	1751.12	2106.01	1.20267	0.266237
323	MCTS1	875.87	1031.36	866.607	1512.48	1497.35	1241.96	0.0137984	924.612	1417.26	1.53282	0.616187
324	AKAP8L	493.474	424.969	431.439	581.06	692.68	661.166	0.0115578	449.961	644.969	1.43339	0.51943
325	PRPF19	4069.72	4170.55	3942.73	5487.79	5564.82	5720.91	8.82462e-05	4061	5591.17	1.3768	0.461316
326	G3BP2	1602.19	1595.47	1646.46	2855.15	2664.45	2456.77	0.010777	1614.71	2658.79	1.64661	0.719498
327	ZC3H4	230.699	233.476	165.829	385.754	313.28	301.965	0.023804	210.001	333.666	1.58888	0.668008
328	USP22;USP27X	143.81	110.777	100.099	192.945	171.449	166.146	0.0267163	118.229	176.847	1.4958	0.580919
329	DIS3	1807.78	1872.93	2126.17	2408.03	2528.39	2852.19	0.0188574	1935.63	2596.2	1.34127	0.423603
330	NOSIP	321.057	339.328	236.763	582.62	626.832	430.522	0.0339359	299.049	546.658	1.82799	0.870255
331	LUC7L2	1915.61	1721.46	1676.96	2579.29	2627.01	2128.53	0.0345908	1771.34	2444.94	1.38028	0.464957
332	SBDS	2851.74	3185.52	3216.93	4213.44	4216.47	4236.56	0.010169	3084.73	4222.16	1.36873	0.452836
333	STRAP	3566.17	3311.16	3405.77	4124.43	4009.61	4210.07	0.00235794	3427.7	4114.7	1.20043	0.263548
334	CCDC9	234.518	159.327	195.464	365.185	285.991	280.736	0.0330273	196.436	310.637	1.58136	0.661169
335	HBS1L	1025.72	1041.5	1116.82	1247.09	1275.64	1360.78	0.00685996	1061.35	1294.5	1.21968	0.286503
336	TCAF1	1666.04	1493	1629.01	2189.18	2128.5	2349.74	0.00212367	1596.02	2222.47	1.39251	0.47769
337	AP4S1	37.7897	42.3138	39.1214	59.487	60.3524	56.3311	0.000494426	39.7416	58.7235	1.47763	0.563287
338	CTDP1	349.994	356.069	348.618	454.219	480.883	549.874	0.0365436	351.56	494.992	1.40799	0.493633
339	ATP6V1D	550.064	498.184	493.802	738.484	606.434	653.609	0.0411908	514.017	666.176	1.29602	0.374088
340	GTF3C3	467.373	641.635	612.852	869.128	787.62	897.134	0.0178516	573.953	851.294	1.48321	0.568724
341	NUBP2	328.66	282.259	356.391	409.271	420.064	428.602	0.0391885	322.437	419.312	1.30045	0.379009
342	F11R	848.05	934.053	836.359	1322.53	1165.19	1046.43	0.0479532	872.821	1178.05	1.3497	0.432644
343	FKBP7	NA	283.033	257.248	353.484	372.278	NA	0.0346872	270.14	362.881	1.3433	0.425787
344	TACC3	620.811	957.81	1304.86	2384.59	2465.21	1687.93	0.0199058	961.16	2179.24	2.2673	1.18098
345	ARFGEF1	4210.81	6394.41	5733.89	12282.8	10698.3	11510.4	0.00238337	5446.37	11497.2	2.11098	1.07791
346	ENPP4	NA	615.632	567.507	751.43	862.947	821.304	0.0122252	591.569	811.894	1.37244	0.456743
