# Supplementary material for: Targeting YBX1‐m5C mediates RNF115 mRNA circularisation and translation to enhance vulnerability of ferroptosis in hepatocellular carcinoma
Source: Clin Transl Med. 2025 Mar 15;15(3):e70270. doi: 10.1002/ctm2.70270 (PMC11910144; doi:10.1002/ctm2.70270)
Supplement: Supplementary file 6 — Supporting Information [file CTM2-15-e70270-s002.xlsx]

## Sheet: yb3_last_down_1.2
Table S5: The list of downregulated proteins after YBX1 knockdown with the si-YBX1-3 construct.
	Genes	si-nc1	si-nc2	si-nc3	si-ybx1-3_1	si-ybx1-3_2	si-ybx1-3_3	Pvalue_si-ybx1-3	mean_si-nc	mean_si-ybx1-3	si-ybx1-3_si-nc	log2_si-ybx1-3_si-nc
1	TMA7;TMA7B	2985.69	2699.05	2632.43	1955.26	2072.07	2251.47	0.00907289	2772.39	2092.93	0.75492	-0.405604
2	PGP	1408.02	1332.89	1252.97	966.377	1002.53	874.977	0.00311091	1331.29	947.961	0.71206	-0.489928
3	C11orf98	236.482	277.28	225.551	124.547	104.557	134.083	0.00533957	246.438	121.062	0.491249	-1.02547
4	DDX39A	1512.79	1613.7	1493.68	1348.7	1207.91	1216.1	0.00955722	1540.06	1257.57	0.816574	-0.292345
5	AIP	3047.94	2971.55	2928.11	2261.5	2359.23	2566.52	0.0134228	2982.53	2395.75	0.80326	-0.316061
6	AP3B1	279.337	261.907	310.901	241.15	226.845	221.31	0.04759	284.048	229.768	0.808906	-0.305956
7	PLOD2	3412.81	3404.59	3374.25	2099.61	2098.98	2120.87	8.46926e-07	3397.22	2106.49	0.620063	-0.689514
8	COPE	2007.42	2090.99	2166.96	1672.14	1783.64	1684.48	0.00369249	2088.46	1713.42	0.820424	-0.285558
9	NHERF1	15772	14246.6	14905.7	11831.8	12716.7	12564.1	0.011806	14974.8	12370.9	0.826114	-0.275587
10	HGS	2295.4	2777.25	2347.06	1029.61	912.375	1004.62	0.00771561	2473.24	982.202	0.397132	-1.33231
11	AURKA	389.453	390.474	400.025	264.95	245.801	304.294	0.0165595	393.317	271.682	0.690744	-0.533777
12	LSM1	1051.02	991.456	1060.84	757.549	908.124	794.151	0.0258025	1034.44	819.941	0.792644	-0.335256
13	PPM1G	3321	3466.08	3227.87	2454.65	2198.01	2543.87	0.00281279	3338.32	2398.84	0.718579	-0.476782
14	SLC31A1	859.315	957.208	967.703	684.991	618.988	784.806	0.0209633	928.075	696.262	0.750221	-0.414612
15	PRPF4	1909.27	1745.57	1884.19	1549.89	1472.48	1446.85	0.00706807	1846.34	1489.74	0.80686	-0.30961
16	B4GAT1	1962.62	1869.94	2320.26	1101.53	1267.68	1080.77	0.0120791	2050.94	1149.99	0.560715	-0.83466
17	GATC	445.466	528.567	461.16	378.809	393.041	355.539	0.0406113	478.398	375.796	0.785531	-0.348259
18	AHCYL1	3009.33	3019.08	3084.77	2362.75	2434.65	2534.75	0.00212701	3037.73	2444.05	0.804565	-0.313718
19	FADS1	1202.43	978.62	1262.06	935.617	798.619	692.899	0.0403288	1147.7	809.045	0.704925	-0.504458
20	ACSL4	5850.86	6006.92	6090.95	3002.87	3679.91	3570.86	0.00339747	5982.91	3417.88	0.571274	-0.807746
21	TSPAN3	2096.84	1855.68	1853.46	1689.44	1522.86	1593.84	0.0333893	1935.33	1602.05	0.827791	-0.272661
22	EIF1;EIF1B	1749.39	1736.37	1566.9	1295.5	1330.52	1251.53	0.012767	1684.22	1292.52	0.767427	-0.381898
23	DKC1	1454.97	1718.33	1613.3	1253.41	1327.09	1199.11	0.0310561	1595.53	1259.87	0.789623	-0.340764
24	EIF5B	4718.97	5057.19	5113.75	1457.84	1644.64	1702.97	9.31372e-05	4963.3	1601.82	0.322732	-1.63159
25	VPS4B	454.847	432.494	435.368	335.084	349.299	295.228	0.00990672	440.903	326.537	0.74061	-0.433215
26	TACC1	1243.86	1208.3	1057.73	630.023	642.878	742.03	0.00346635	1169.96	671.644	0.574072	-0.800695
27	GCAT	1072.36	1027.51	1164.33	833.611	765.493	720.8	0.00425652	1088.07	773.301	0.710711	-0.492664
28	EIF3J	5084.31	5328.93	4544.22	3029.2	2633.61	2757.87	0.00375811	4985.82	2806.89	0.562975	-0.828857
29	ERLIN2	3317.7	3300.49	3994.34	2382.02	2386.02	2506.07	0.0361471	3537.51	2424.7	0.685427	-0.544926
30	RTN3	2458.96	2256.15	2419.72	2031.81	1926.8	1751.49	0.0115969	2378.28	1903.37	0.800313	-0.321363
31	KIF4A	732.129	723.005	731.725	317.835	438.903	427.274	0.0126581	728.953	394.671	0.541421	-0.885177
32	SMC2	3979.57	3995.29	4227.33	2836.55	2696.08	2564.7	0.000259631	4067.4	2699.11	0.663596	-0.591622
33	H6PD	2351.53	2561.7	2767.99	2092.25	1898.35	2136.59	0.0295229	2560.41	2042.4	0.797684	-0.32611
34	TDP2	163.494	164.858	154.643	132.181	127.166	123.063	0.0014812	160.998	127.47	0.791747	-0.336888
35	MPC2	1361.54	1367.87	1481.85	1153.62	1185.25	1152.69	0.0195605	1403.75	1163.85	0.829101	-0.27038
36	HSPA4L	814.352	678.231	790.734	577.271	667.977	579.492	0.0469543	761.106	608.247	0.799162	-0.32344
37	MAP4K4	980.191	941.867	962.567	601.012	442.256	471.556	0.00857577	961.542	504.941	0.525137	-0.929234
38	DHFR	811.471	870.059	1060.6	473.905	610.329	629.569	0.0247758	914.043	571.268	0.62499	-0.678096
39	CP	424.609	428.915	472.827	335.406	352.108	368.967	0.0120239	442.117	352.16	0.796532	-0.328196
40	HPRT1	1879	1924.57	1854.54	1341.87	1506.6	1367.08	0.00522852	1886.04	1405.18	0.745046	-0.424599
41	PGK1	7575.71	6814.52	6762.09	5335.44	5778.53	5371.91	0.0129476	7050.77	5495.29	0.779389	-0.359585
42	F2	1814.89	2478.81	2266.58	1636.49	1323.91	1296.25	0.0389718	2186.76	1418.88	0.648852	-0.624039
43	CA2	10533.5	10697.8	9070.13	7000.25	7136.36	7373.59	0.0256106	10100.5	7170.07	0.709874	-0.494365
44	ASS1	1861.37	1868.61	2018.43	1216.92	1412.64	1573.12	0.0217801	1916.14	1400.89	0.731103	-0.451853
45	SERPINA1	5636.05	5510.36	5086	4327.52	3808	4029.09	0.00390541	5410.8	4054.87	0.749403	-0.416187
46	AGT	1648.75	1641.91	1364.17	945.486	1112.41	1113.01	0.0167738	1551.61	1056.97	0.681208	-0.553833
47	APOA1	1081.35	995.2	1115.45	544.75	556.475	579.849	0.00288523	1064	560.358	0.526652	-0.925077
48	APOC3	210.18	176.346	182.395	95.8219	NA	124.484	0.0441968	189.64	110.153	0.580852	-0.783758
49	RBP4	3104	3204.33	2990.5	1603.74	1676.82	1568.69	0.000228283	3099.61	1616.42	0.52149	-0.939288
50	AMBP	1275.75	1242.96	986.64	684.944	582.067	676.356	0.0197336	1168.45	647.789	0.5544	-0.851
51	ALB	8253.69	7384.27	6896.67	4446.92	4385.8	4416.21	0.0158968	7511.54	4416.31	0.587936	-0.766268
52	AFP	4472	4193.34	3959.71	2456.61	2887.92	2736.52	0.00162495	4208.35	2693.68	0.640081	-0.643674
53	TF	11645.5	10811.3	11094.6	4950.72	5801.77	5576.43	8.47605e-05	11183.8	5442.97	0.486684	-1.03894
54	VTN	3319.55	3775.43	4044.99	2742.17	2173.52	2161.41	0.00923766	3713.32	2359.03	0.635289	-0.654515
55	TK1	1196.14	1200.46	1274.97	766.242	826.354	799.577	0.00034366	1223.86	797.391	0.65154	-0.618075
56	TYMS	1034.32	966.678	1029.09	638.122	528.657	567.44	0.000718464	1010.03	578.073	0.572333	-0.805074
57	ARG1	1149.17	1004.77	1197.56	496.562	626.29	713.317	0.00420976	1117.17	612.056	0.547865	-0.868108
58	HMGN1	2018.23	1910.25	1935.62	1430.63	1354.11	1685.14	0.0332627	1954.7	1489.96	0.762245	-0.391674
59	RPLP0	11965.2	12527.1	12722.9	9463.71	9586.08	10040.5	0.000940648	12405.1	9696.76	0.781678	-0.355354
60	SSB	4268.11	4044.89	4075.49	3422.86	3303.57	3078.18	0.00334201	4129.5	3268.2	0.791429	-0.337468
61	CDK1	10742.2	10536.4	12096.2	8231.02	9121.34	9461.09	0.0263715	11124.9	8937.82	0.803404	-0.315802
62	FABP1	18822.7	17499.8	17760.4	13253.7	14035.4	14457.4	0.00168002	18027.6	13915.5	0.771898	-0.373517
63	ASGR1	449.532	521.22	388.31	NA	277.783	316.125	0.0407125	453.021	296.954	0.655498	-0.609337
64	HSP90AA1	50454.7	48031.1	49040.1	38475.3	36249.6	39199.8	0.000753407	49175.3	37974.9	0.772235	-0.372888
65	RPS17	7432.49	7481.61	6987.66	5843.85	5569.91	6159.62	0.00346432	7300.59	5857.79	0.802373	-0.317655
66	HMOX1	1496.28	1398.91	1363.26	1187.3	1274.56	1080.11	0.0303324	1419.48	1180.66	0.831751	-0.265776
67	ALDOC	3184.41	3327.08	3142.6	2371.09	2734.64	2592.57	0.0117758	3218.03	2566.1	0.797413	-0.3266
68	H1-4	45117.8	46374.7	48583	34868.3	42154	35356.4	0.0429702	46691.8	37459.6	0.802272	-0.317836
69	SLC2A1	1399.37	1378.77	1577.7	685.299	721.876	669.827	0.00474351	1451.95	692.334	0.476832	-1.06845
70	TOP2A	2923.82	3223.11	3369.41	1959.36	1938.4	1903.58	0.0101501	3172.11	1933.78	0.609619	-0.714021
71	PCNA	6471.36	6705.98	6146.19	4437.59	4374.5	4531.12	0.00405442	6441.18	4447.74	0.690516	-0.534253
72	HSP90B1	40081.6	39714.6	39265.6	26247.5	26437.7	27008.6	2.37305e-06	39687.3	26564.6	0.669348	-0.579171
73	HPGD	343.094	284.878	252.68	119.106	NA	85.9381	0.00908298	293.551	102.522	0.349248	-1.51768
74	DSP	3365.87	3329.75	3648.82	2756.87	2895.75	2908.78	0.0144538	3448.15	2853.8	0.827633	-0.272937
75	STMN1	7813.43	7981.49	7350.57	5997.77	5800.63	5839.72	0.00615575	7715.16	5879.37	0.762054	-0.392034
76	LIG1	373.454	364.636	338.981	256.601	212.39	241.198	0.00216665	359.024	236.73	0.659371	-0.600838
77	TSPAN8	1273.41	1273.17	1079.94	1030.05	993.997	911.62	0.0497202	1208.84	978.556	0.8095	-0.304897
78	CAST	2393.67	2304.79	2437.79	1513.77	1511.83	1631.37	0.000119447	2378.75	1552.32	0.652579	-0.615775
79	CDK11B	4115.59	4145.58	4377.47	3265.85	2944.57	3370.67	0.00447871	4212.88	3193.7	0.758079	-0.39958
80	SDHB	21138.1	27844	21905.5	1334.98	1654.09	1809.16	0.00889864	23629.2	1599.41	0.0676879	-3.88496
81	SCP2	2882.98	2871.79	2646.59	2240.09	2246.59	1997.49	0.00479078	2800.45	2161.39	0.7718	-0.373701
82	DNAJB1	2113.9	2008.44	2117.05	1466.53	1501.1	1476.35	0.00192634	2079.8	1481.33	0.712246	-0.489553
83	DDX6	4311.42	4588.38	4068.18	1699.77	1626.25	1611.15	0.00242206	4322.66	1645.72	0.38072	-1.3932
84	DNMT1	3137.41	3228.24	3156.69	1988.14	1898.12	1821.96	0.000118321	3174.11	1902.74	0.599456	-0.738275
85	RPL13	8761.79	9377.63	10702.1	6694.09	7698.41	7741.66	0.0387141	9613.84	7378.05	0.767441	-0.381873
86	HMGB2	5710.24	6170.55	5561.51	3163.15	3116.43	3332.48	0.00214071	5814.1	3204.02	0.551078	-0.859673
87	RPA1	2166.45	2236.1	2320.06	1646.67	1524.62	1715.69	0.00126351	2240.87	1628.99	0.726947	-0.460078
88	ERP29	6319.42	5935.48	5823.47	5101.59	4226.48	4771.93	0.0176284	6026.12	4700	0.779938	-0.358569
89	RPL12	16697.3	16627	15887.9	13769.3	13984	13197.9	0.00145745	16404.1	13650.4	0.832135	-0.26511
90	PPP2R1B	2190.19	2151.65	2050.46	1481.42	1647.57	1546.44	0.000944382	2130.77	1558.48	0.731416	-0.451236
91	SERPINB1	4930	5121.21	4874.6	3468.13	3550.8	3565.81	0.000776595	4975.27	3528.25	0.709157	-0.495823
92	RRM2	1146.65	1133.61	1037.31	884.736	829.668	830.879	0.00684585	1105.86	848.428	0.767213	-0.382301
93	KIF5B	3464.29	3424.12	3230.64	2597.01	2619.66	2714.51	0.00309767	3373.02	2643.73	0.783787	-0.351466
94	DUT	1868.13	1957.84	1861.37	1385.35	1489.85	1540.35	0.00253834	1895.78	1471.85	0.776382	-0.365161
95	CKS2	55.6919	62.6846	56.9783	49.157	51.6204	44.2905	0.0294201	58.4516	48.356	0.827282	-0.273549
96	MCM4	8798.94	8589.88	9337.18	6317.07	6867.5	6594.17	0.00163993	8908.67	6592.91	0.740056	-0.434293
97	MCM5	5932.5	6096.71	5906.84	4820.73	4739.93	4875.28	0.00020896	5978.68	4811.98	0.804856	-0.313197
98	MCM7	4829.53	4920.97	5197.12	3719.23	3894.5	3756.82	0.00272799	4982.54	3790.18	0.760693	-0.394614
99	NF2	164.945	175.536	159.077	117.096	147.506	120.837	0.0391203	166.519	128.48	0.77156	-0.37415
100	RDX	3153.54	3089.74	3212.91	2391.89	2306.62	2429.02	0.000106997	3152.06	2375.84	0.753742	-0.407857
101	RPA3	1399.2	1495.62	1507.73	704.309	922.343	956.572	0.00797021	1467.52	861.075	0.586756	-0.769167
102	RFC4	1546.44	1528.59	1518.78	1046.33	1016.01	961.854	0.00093075	1531.27	1008.06	0.658319	-0.60314
103	RFC1	714.644	885.778	928.764	573.796	652.55	520.24	0.0367415	843.062	582.195	0.690572	-0.534135
104	RPL22	16026.4	19244.6	18630.4	13656.5	13593.3	12388.3	0.0267361	17967.1	13212.7	0.735382	-0.443435
105	GTF2F1	1294.9	1200.74	1115.01	906.313	880.701	916.239	0.0244287	1203.55	901.084	0.748689	-0.417562
106	DEK	7173.08	6873.25	6517.02	4959.94	4735.14	4411.04	0.00109974	6854.45	4702.04	0.685984	-0.543754
107	PGM1	2113.2	1922.67	1942.57	1397.31	1518.94	1566.93	0.00354723	1992.81	1494.39	0.749891	-0.415247
108	SRP14	6128.36	5998.47	5736.43	4286.95	4763.9	3488.01	0.0321072	5954.42	4179.62	0.701936	-0.510589
109	ETFB	3513.38	3369.74	3184.76	2634.16	2696.79	2740.74	0.0131289	3355.96	2690.56	0.801727	-0.318817
110	RFC3	1097.98	1237.68	1255.7	904.366	943.505	890.456	0.0212323	1197.12	912.776	0.762476	-0.391236
111	HNF4A	482.876	480.184	522.471	276.433	285.545	291.995	0.00198318	495.177	284.658	0.57486	-0.798716
112	RBM34	1599.21	1814.56	2017.75	993.389	909.527	1307.69	0.0123911	1810.51	1070.2	0.591106	-0.75851
113	RPL35	10100.1	10919.6	9206.15	7626.07	8116.65	7299.89	0.0242955	10075.3	7680.87	0.762348	-0.391479
114	MSH2	2382.51	2419.2	2732.81	2270.09	1841.59	1912.54	0.0453201	2511.51	2008.07	0.799549	-0.322741
115	ACADSB	2193.62	2019.74	2055.19	1546.15	1729.84	1625.95	0.00373296	2089.52	1633.98	0.781989	-0.354779
116	MKI67	5277.8	5127.61	5196.94	2718.53	2576.13	2677.13	1.93929e-06	5200.78	2657.26	0.510935	-0.968788
117	RECQL	722.935	775.654	749.846	470.74	552.683	395.73	0.017644	749.478	473.051	0.631174	-0.663891
118	RPL5	6086.04	6379.5	6962.28	4567.04	4642.19	5082.62	0.00811875	6475.94	4763.95	0.735638	-0.442931
119	RPL21	6678.45	7965.14	8496.61	5552.24	5760.89	5299.01	0.0492405	7713.4	5537.38	0.717891	-0.478163
120	EIF1AX	2955.74	2822.75	3183.65	1769.11	1629.69	1656.84	0.00253308	2987.38	1685.21	0.564111	-0.82595
121	IREB2	317.543	236.401	280.881	147.493	191.663	155.57	0.0218585	278.275	164.909	0.59261	-0.754844
122	RPL34	6284.44	6403.74	6889.82	5441.52	5190.01	5714.45	0.0117853	6526	5448.66	0.834916	-0.260298
123	SRP9	4802.55	5217.4	5685.2	3483.55	3699.16	4070.01	0.0117448	5235.05	3750.91	0.716499	-0.480964
124	PCYT1A	1869.73	1949.59	1747.05	1183.66	739.728	897.336	0.00953993	1855.46	940.241	0.506744	-0.980671
125	CTCF	612.267	659.119	559.868	486.079	320.088	383.865	0.0277113	610.418	396.677	0.649845	-0.621832
126	MCM2	6040.8	5803.09	5950.59	4288.36	4244.51	4292.9	0.00112368	5931.49	4275.26	0.720772	-0.472384
127	HNMT	1275.22	1302.96	1290.5	965.822	1028.37	1096.17	0.0169424	1289.56	1030.12	0.798816	-0.324066
128	PAPOLA	1061.6	973.596	1017.21	829.139	828.403	828.647	0.0176342	1017.47	828.73	0.814501	-0.296011
129	FXR1	3712.12	3028.05	3551.89	2581.74	2523.61	2915.16	0.045834	3430.69	2673.5	0.779291	-0.359766
130	GPC3	451.81	465.909	459.892	339.145	378.364	306.941	0.0257205	459.204	341.483	0.743642	-0.427319
131	RPS6KA3	5926.95	5822.94	6075.3	4733.36	4859.95	4898.89	0.000472019	5941.73	4830.73	0.813018	-0.298641
132	KPNA2	4765.7	4751.78	4261.84	2625.41	3058.84	3083.43	0.00176691	4593.11	2922.56	0.636293	-0.652238
133	MAP2K6	1159.41	1060.63	1005.99	804.899	773.093	809.535	0.0195926	1075.34	795.842	0.740082	-0.434243
134	PRKAG1	2012.74	1781.08	1790.25	1363.55	1612.83	1408.29	0.0206923	1861.36	1461.56	0.78521	-0.348849
135	NAP1L1	7976.44	8135.65	7733.38	5825.74	6081.12	6058.32	0.000319411	7948.49	5988.39	0.7534	-0.408512
136	SYNJ2BP	462.286	359.088	439.544	265.25	336.156	206.147	0.0381966	420.306	269.184	0.640448	-0.642846
137	GABARAPL2	1199.99	1200.96	1163.22	939.39	947.123	914.453	0.000123737	1188.06	933.655	0.785868	-0.347642
138	RPS3A	9934.89	9298.22	10396.3	8029.31	8386.66	8155.54	0.0246889	9876.47	8190.5	0.829295	-0.270043
139	PCBD1	7769.97	7205.58	7186.39	5653.36	5279.28	6327.77	0.0159169	7387.31	5753.47	0.778831	-0.360617
140	RPL37A	1744.77	1778.75	1886.78	1439.91	1474.39	1423.63	0.00813215	1803.43	1445.98	0.801791	-0.318702
141	VBP1	10572.5	9773.67	10405.9	8356.16	7705.16	8374.01	0.00313366	10250.7	8145.11	0.794591	-0.331715
142	RPS7	6985.43	7077.11	7635.26	5992.54	5842.49	5793.08	0.0155489	7232.6	5876.04	0.812438	-0.299671
143	RPS16	12124.3	12533.1	13750.7	10872.1	10505.9	10437.2	0.0380167	12802.7	10605.1	0.828346	-0.271694
144	RPS29	3171.46	3095.93	3354.1	2693.71	2366.79	2577.05	0.00651274	3207.16	2545.85	0.793801	-0.33315
145	RPL7A	12518.9	13024.1	14423.9	10626	11014.7	9847.44	0.0199152	13322.3	10496	0.787855	-0.343997
146	RPL23A	11784.6	13046	12577.4	9358.03	9651.76	9423.1	0.011278	12469.3	9477.63	0.760075	-0.395786
147	RPS15	4249.97	4674.78	4415.45	3110.06	3532.24	3450.62	0.0037881	4446.73	3364.31	0.756579	-0.402437
148	RPS25	11860.1	11635	10340.3	9120.25	9068.85	8929.36	0.0402228	11278.5	9039.49	0.801482	-0.319258
149	RBX1	1708.84	1537.63	1775.14	1311.49	1269.31	1397.48	0.0218373	1673.87	1326.09	0.792232	-0.336005
150	RPL30	10105.2	10781	10361.2	7295.84	8613.74	8316.94	0.0143425	10415.8	8075.51	0.775313	-0.367149
151	RPL10A	7823.95	8525.95	8868.17	6672.66	6783.94	6513.5	0.0237468	8406.02	6656.7	0.791896	-0.336616
152	RPL11	8257.88	9725.04	9153.6	6969.21	7270.66	7642.25	0.0377478	9045.51	7294.04	0.806372	-0.310483
153	RPL8	6898.65	7188.06	8101.85	5723.52	6536.89	5822.7	0.0424309	7396.19	6027.7	0.814974	-0.295173
154	GRB2	2165.48	1896.34	1939.14	1357.64	1477.85	1267.25	0.00479839	2000.32	1367.58	0.683681	-0.548606
155	GNAS	3564.9	3495.11	3652.21	2889.57	2459.46	2865.78	0.0189444	3570.74	2738.27	0.766863	-0.382958
156	SUMO1	1853.63	1688.38	1963.48	1555.4	1448.61	1377.63	0.0229035	1835.16	1460.55	0.795867	-0.3294
157	YBX1	5211.23	5497.64	5232.7	1390.35	1347.62	1400.33	0.000386863	5313.86	1379.43	0.259592	-1.94568
158	PAFAH1B2	555.929	621.295	545.168	453.217	440.267	437.073	0.0274244	574.131	443.519	0.772505	-0.372383
159	EIF4G2	1546.55	1615.71	1623.08	796.173	714.399	763.292	1.63069e-05	1595.11	757.955	0.475173	-1.07348
160	GSTO1	8163.34	8260.78	7969.95	5869.08	5761.01	5612.25	3.49483e-05	8131.36	5747.45	0.706825	-0.500575
161	SARNP	3435.44	3436.09	3288.52	1844.93	1927.95	2008.83	2.84596e-05	3386.68	1927.24	0.569063	-0.813339
162	RPL24	7997.59	7016.19	7508.37	5355.52	6670.03	5946.96	0.0367994	7507.38	5990.84	0.797993	-0.325553
163	SMAD3	1182.07	1189.94	1044.71	729.426	742.705	894.573	0.00811754	1138.91	788.901	0.692683	-0.529733
164	RPL19	7559.47	8410.92	8108.08	5046.49	5187.52	5484.38	0.00216969	8026.16	5239.46	0.652799	-0.61529
165	SPTBN1	6941.64	7040.16	6898.73	5954.3	5533.67	5767.12	0.00543642	6960.18	5751.7	0.826372	-0.275136
166	HMGCS1	8928.13	8792.61	8552.23	7349.08	7312.26	7145.45	0.00100357	8757.66	7268.93	0.830009	-0.268802
167	SLC7A5	1981.92	1620.71	1660.66	1300.41	1027.78	1181.21	0.0174134	1754.43	1169.8	0.666769	-0.58474
168	EXOSC10	1316.44	1226.93	1246.67	1085.64	1006.08	1061.81	0.00438754	1263.35	1051.18	0.832057	-0.265245
169	KIF23	1237.68	1038.79	1193.9	885.994	944.772	802.458	0.0235941	1156.79	877.741	0.758773	-0.398259
170	H1-1	39376.6	43763.3	45159.9	29408.6	31028.1	27042.9	0.00462134	42766.6	29159.9	0.681837	-0.5525
171	TOP2B	936.916	946.383	1083.91	723.062	701.604	718.938	0.0267641	989.07	714.535	0.722431	-0.469068
172	SRSF11	595.653	532.11	515.004	359.905	413.706	465.081	0.027897	547.589	412.897	0.754028	-0.40731
173	CALD1	7308.61	7110.89	6474.22	3522.63	3082.35	3395.68	0.00101726	6964.57	3333.55	0.478644	-1.06297
174	EXOSC9	3073.35	2832.65	2612.39	930.364	1489.59	1028.46	0.00190911	2839.46	1149.47	0.40482	-1.30465
175	SULT2A1	1800.95	1681.66	2097.41	1336.26	1239.19	1124.32	0.0210567	1860.01	1233.26	0.663039	-0.592835
176	SSRP1	3106.86	2813.34	2960.25	1781.47	1705.99	1645.32	0.00122027	2960.15	1710.93	0.577986	-0.790892
177	TRAP1	6328.84	6114.97	6452.51	4879.72	4912.05	5377.57	0.00518145	6298.77	5056.45	0.802767	-0.316947
178	STRN3	2434.82	2289.56	2156.8	1818.48	1960.19	1956.59	0.0227887	2293.73	1911.75	0.83347	-0.262797
179	MTAP	2323.31	1973.91	1876.98	1473.07	1309.37	1359.38	0.0269107	2058.07	1380.61	0.670827	-0.575987
180	PAK2	2470.59	2370.88	2576.33	2028.31	1857.1	2108.7	0.00849302	2472.6	1998.04	0.808071	-0.307446
181	SRSF9	1258.16	1381.17	1399.9	1000.98	928.508	903.812	0.00289552	1346.41	944.433	0.701446	-0.511597
182	SKP2	358.28	399.244	371.425	267.32	273.433	241.893	0.00206896	376.316	260.882	0.693252	-0.528549
183	DYNC1I2	2431.16	2145.11	2242.65	1763.98	1873.73	1896.7	0.0209712	2272.97	1844.8	0.811626	-0.301114
184	TCOF1	1269.46	1311.67	1218.66	943.787	879.074	864.327	0.000542849	1266.6	895.729	0.707194	-0.499822
185	GOLGA4	1137.61	910.5	954.407	759.486	544.721	718.268	0.0271084	1000.84	674.158	0.673593	-0.570051
186	PDAP1	1905.35	2166.23	1872.96	1592.95	1279.51	1647.43	0.0343206	1981.51	1506.63	0.760343	-0.395278
187	ROCK1	2531.88	2777.84	2933.68	2189.83	2062.54	2025.96	0.0182788	2747.8	2092.78	0.761619	-0.392859
188	CUL4B	1329.83	1398.69	1375.13	1068.63	1090.46	1049.56	0.000722501	1367.88	1069.55	0.781901	-0.354941
189	COX17	988.948	950.236	1019.89	391.102	369.59	416.781	4.75503e-05	986.358	392.491	0.397919	-1.32945
190	RCN2	1775.05	1845.76	1978.25	1613.37	1394.66	1561.91	0.018536	1866.35	1523.31	0.816198	-0.293009
191	SLBP	424.606	506.426	513.361	360.131	363.982	319.507	0.0257519	481.464	347.873	0.722532	-0.468867
192	SMC1A	5326.38	5879.74	5613.17	4829.38	4615.97	4506.04	0.0116141	5606.43	4650.46	0.829487	-0.269708
193	RRP1B	1398.18	1317.67	1291.83	818.462	1000.11	750.986	0.012665	1335.89	856.519	0.641158	-0.641247
194	GOLGB1	4240.43	4108.39	4593.55	NA	269.517	1077.26	0.0455904	4314.12	673.389	0.156089	-2.67956
195	CHD4	1854.08	1840.29	2055.33	1478.39	1529.55	1590.29	0.0176362	1916.57	1532.74	0.799734	-0.322408
196	DRAP1	153.208	151.943	130.159	75.2799	67.1926	74.8125	0.00562418	145.103	72.4283	0.49915	-1.00245
197	NCAPH	1494.6	1371.1	1511.43	924.074	992.693	963.139	0.00272113	1459.04	959.969	0.657944	-0.603964
198	SEPTIN2	1376.31	1386.18	1334.72	1116.72	1122.87	1103.42	0.00157383	1365.74	1114.34	0.815924	-0.293494
199	NCAPD2	3588.4	3561.67	3672.27	2438.46	2444.57	2827.79	0.0110886	3607.45	2570.27	0.712491	-0.489056
200	ARL6IP1	1279.39	1350.44	1277.96	912.952	915.595	1144.12	0.045111	1302.6	990.889	0.760703	-0.394595
201	SLC39A14	6009.06	5792.16	5499.73	2913.18	2880.04	2903	0.00254224	5766.98	2898.74	0.502644	-0.992391
202	NONO	6600.16	6652.1	7209.76	4647.74	4448.43	4724.12	0.00297552	6820.67	4606.76	0.675412	-0.566161
203	QPRT	1709.25	1789.75	1625.26	1329.1	1422.44	1294.74	0.00475987	1708.09	1348.76	0.789632	-0.340748
204	RCN1	1047.96	918.532	1133.75	756.792	677.976	778.965	0.0255208	1033.41	737.911	0.714052	-0.4859
205	TRIP13	1228.38	1287.52	1298.71	643.005	657.384	448.793	0.00538215	1271.54	583.061	0.458548	-1.12486
206	ADRM1	1218.77	1268.57	1315.78	941.705	1010.59	1140.16	0.0374921	1267.71	1030.82	0.813136	-0.298431
207	DDB1	4001.56	3888.41	3864.8	3271.61	3214.84	3055.36	0.00135545	3918.26	3180.6	0.811739	-0.300911
208	RBBP7	1319.63	1263.41	1221.26	1021.08	1000.76	1141.5	0.0205012	1268.1	1054.45	0.831517	-0.266182
209	TST	3814.33	3413.97	3521.38	2941.87	2961.58	2915.31	0.0315106	3583.23	2939.59	0.820374	-0.285646
210	HAGH	153.839	153.917	162.754	99.1328	134.062	118.029	0.0492962	156.837	117.075	0.746475	-0.421835
211	HADH	9218.74	8810.88	8668.34	7179.59	6809.29	6894.26	0.0011472	8899.32	6961.05	0.7822	-0.354391
212	UGP2	3485.79	3783.55	3498.2	2672.05	2646.81	2763.67	0.00613531	3589.18	2694.18	0.750638	-0.41381
213	QRICH1	406.682	429.852	451.418	348.393	342.385	287.916	0.0151748	429.317	326.231	0.759884	-0.396149
214	USP39	1683.2	1660.9	1556.61	1322.84	1266.68	1204.78	0.0022017	1633.57	1264.77	0.774235	-0.369157
215	TMEM41B	298.417	316.15	344.29	231.721	263.18	268.417	0.0216195	319.619	254.439	0.796071	-0.329031
216	COX20	911.96	901.396	845.936	618.562	626.557	618.086	0.0052392	886.431	621.068	0.700639	-0.513256
217	PDZK1	506.68	503.594	476.656	369.147	347.362	306.976	0.0047741	495.643	341.162	0.688321	-0.538847
218	GPATCH4	226.598	232.556	266.502	163.031	114.977	110.485	0.00729915	241.885	129.498	0.535368	-0.901397
219	RBM26	438.81	357.343	429.474	258.509	271.079	278.888	0.0275056	408.542	269.492	0.659643	-0.600243
220	DDI2	3399.7	3316.69	2813.45	2199.91	1876.04	1764.48	0.00725834	3176.61	1946.81	0.612857	-0.706377
221	SDE2	270.935	294.518	316.203	NA	132.676	152.461	0.00273644	293.885	142.569	0.485116	-1.0436
222	ALKBH5	214.124	187.56	179.179	108.934	121.667	138.993	0.00739268	193.621	123.198	0.636284	-0.652257
223	WDR74	1034.66	945.34	873.214	647.503	582.848	NA	0.00966533	951.071	615.176	0.646824	-0.628556
224	GIGYF2	1250.32	1453.21	1487.22	803.753	1076.92	1064.11	0.0242911	1396.92	981.594	0.702686	-0.509047
225	KYAT3	911.204	888.266	936.078	783.866	712.867	759.196	0.00488079	911.849	751.976	0.824672	-0.278108
226	SUPT6H	2185.72	2086.11	2072.35	1644.24	1491.13	1688.22	0.00397985	2114.73	1607.86	0.760317	-0.395326
227	DDX46	2090.99	2054.52	2084.9	1504.78	1698.17	1620.07	0.0115524	2076.8	1607.67	0.77411	-0.36939
228	POGZ	883.655	1032.87	1039.07	516.408	810.961	681.811	0.0446482	985.198	669.727	0.679789	-0.556842
229	MTDH	1541.82	1672.68	1466.4	1190.49	1130.66	921.831	0.0110939	1560.3	1080.99	0.692811	-0.529465
230	KTN1	6348.95	6300.23	6178.78	3426.65	3271.61	3054.26	0.000196678	6275.99	3250.84	0.517981	-0.94903
231	RHPN2	2284.09	2067.34	2052.09	632.755	991.89	911.518	0.00109388	2134.51	845.388	0.396058	-1.33622
232	CHERP	2349.21	2597.68	2203.26	1673.56	1585.28	1758.5	0.0140132	2383.38	1672.45	0.701711	-0.511051
233	SUGP2	1743.33	1689.85	1730.3	1309.96	1389.09	1447.63	0.00668027	1721.16	1382.23	0.803079	-0.316387
234	CCAR1	2870.63	2636.82	2871.21	2197.28	2344.64	2438.35	0.011606	2792.89	2326.76	0.833101	-0.263437
235	PM20D2	769.634	762.738	674.637	376.114	NA	466.217	0.0311457	735.67	421.166	0.572493	-0.804671
236	PELP1	407.258	402.716	370.642	326.074	255.616	298.257	0.0214484	393.539	293.316	0.745329	-0.424051
237	NKAP	1488.9	1872.35	1777.58	NA	1169.17	1207.7	0.0418682	1712.94	1188.43	0.693797	-0.527414
238	SMIM20	464.918	558.824	408.701	316.42	274.409	340.71	0.0455262	477.481	310.513	0.650315	-0.62079
239	CISD2	1639.23	1392.8	1601.5	1273.63	1156.56	1358.31	0.0468672	1544.51	1262.83	0.817627	-0.290485
240	ENAH	1949.64	1939.31	1790.42	1197.53	1377.57	1230.38	0.00119609	1893.12	1268.49	0.670053	-0.577652
241	NFATC2IP	529.845	551.317	NA	NA	239.033	183.812	0.0304389	540.581	211.423	0.391102	-1.35438
242	ABCF1	8024.67	8339.63	7976.95	5492.47	5248.02	4450.57	0.00545373	8113.75	5063.69	0.624087	-0.680181
243	MCFD2	327.308	290.359	330.878	247.522	175.108	230.675	0.0264306	316.182	217.768	0.688744	-0.53796
244	CIP2A	4295.48	3915.49	4398.63	367.227	2361.51	1783.82	0.0383252	4203.2	1504.19	0.357867	-1.48251
245	BRIX1	2325.81	2588.28	2588.76	1871.05	2051.47	1825.12	0.00730045	2500.95	1915.88	0.766061	-0.384469
246	NUP210	1766.92	1953.24	1987.78	1338.97	1285.14	1211.37	0.00372417	1902.65	1278.49	0.671955	-0.573563
247	GEMIN5	1912.59	1773.56	1728.56	1438.02	1112.35	1508.7	0.0483062	1804.9	1353.02	0.749638	-0.415735
248	NOC3L	330.033	390.639	370.266	239.87	214.075	199.973	0.00401775	363.646	217.973	0.599409	-0.738387
249	ZC3H15	2307.67	2100.12	2440.03	1276.07	1443.09	1481.85	0.00312907	2282.61	1400.34	0.613481	-0.704909
250	PPIL4	2502.78	2121.74	1877.65	1597.51	1324.76	1551.59	0.0474856	2167.39	1491.29	0.688056	-0.539401
251	TMEM263	612.848	643.126	644.252	380.369	483.627	461.988	0.0180183	633.409	441.995	0.697803	-0.519108
252	SCFD1	6012.42	6030.27	6381.24	5175.92	4945.42	4975.4	0.0030202	6141.31	5032.25	0.819409	-0.287344
253	PCNP	1795.31	1713.02	1624.82	1188.03	1204.69	1424.5	0.012375	1711.05	1272.41	0.743641	-0.427322
254	NDRG1	1330.19	1071.02	1166.64	543.434	751.07	789.063	0.0100092	1189.28	694.522	0.583984	-0.775999
255	ANP32B	10777.9	10389.2	10318.3	8850.77	7573.65	7681.9	0.017736	10495.1	8035.44	0.765635	-0.385272
256	GGH	3867.96	3532.05	3538.4	2570.46	2953.06	2720.54	0.00463595	3646.14	2748.02	0.75368	-0.407976
257	GATA6	1919.27	2022.35	1816.66	1573.04	1616.45	1326	0.0244	1919.43	1505.16	0.784173	-0.350755
258	HGD	1756.89	1728.7	1915.69	1561.66	1419.58	1450.4	0.0133887	1800.43	1477.21	0.82048	-0.285461
259	MAL2	2288.56	2491.04	2297.87	2042.73	1751.59	1713.17	0.0187131	2359.16	1835.83	0.778172	-0.361839
260	RAB24	998.592	1012.79	981.974	695.466	736.48	NA	0.0212158	997.785	715.973	0.717562	-0.478824
261	FAM162A	3072.97	2854.3	2855.06	2305.52	2520.4	2398.02	0.00599058	2927.44	2407.98	0.822554	-0.281818
262	TMEM230	573.482	623.127	527.992	445.809	453.698	456.227	0.0448558	574.867	451.911	0.786115	-0.347188
263	DCPS	396.62	397.558	341.012	270.92	263.489	278.665	0.0240563	378.397	271.025	0.716245	-0.481475
264	ISOC1	2910.62	2904.83	2405.32	1932.97	2204.48	2122.63	0.0416681	2740.26	2086.69	0.761496	-0.393092
265	NUDT16	1450.87	1269.04	1341.83	1065.98	1079.17	1034.35	0.0250478	1353.91	1059.83	0.782793	-0.353298
266	MSI2	1193.36	1170.79	1096.9	784.564	864.789	821.834	0.00111734	1153.68	823.729	0.713999	-0.486006
267	GNPNAT1	653.51	717.943	653.788	554.168	521.992	542.455	0.0130592	675.08	539.538	0.799221	-0.323334
268	TMA16	389.014	386.164	437.301	351.269	318.997	318.343	0.0257224	404.16	329.536	0.815362	-0.294488
269	CERS2	6776.35	7257.92	7336.18	4985.48	5045.64	4926.52	0.00520736	7123.48	4985.88	0.699922	-0.514735
270	ZC3HAV1L	559.923	647.188	617.471	368.278	413.83	456.022	0.00559699	608.194	412.71	0.678583	-0.559403
271	REEP6	999.878	1061.89	954.077	723.357	676.219	615.27	0.00165162	1005.28	671.615	0.668087	-0.581893
272	RBM17	917.672	809.364	851.136	655.668	564.904	650.499	0.00553117	859.391	623.69	0.725736	-0.462484
273	ITCH	1179.13	1101.94	1022.09	560.515	484.779	305.489	0.00379513	1101.05	450.261	0.408937	-1.29005
274	PBK	948.325	895.964	937.853	681.791	532.46	640.116	0.0123177	927.381	618.122	0.666525	-0.585269
275	IWS1	636.563	552.528	547.983	308.016	380.302	333.758	0.00354231	579.025	340.692	0.588389	-0.765157
276	MYCBP	2398.09	2584.41	2570.04	2005.19	1920.73	2210.01	0.0138878	2517.51	2045.31	0.812433	-0.29968
277	SEC62	2413.04	2449.29	2242.44	1639.25	1542.44	1978.35	0.0233761	2368.26	1720.01	0.726278	-0.461406
278	PFDN5	2262.08	2535.19	2101.52	1649.97	1496.03	1669.88	0.0189459	2299.6	1605.29	0.698076	-0.518544
279	DNAJC2	1653.52	1804.4	1749.45	1264.31	1261.46	1375.78	0.00185302	1735.79	1300.52	0.749236	-0.416508
280	NAP1L4	6019.4	5916.76	5869.88	5168.1	4687.26	4782.43	0.0130557	5935.35	4879.26	0.822069	-0.282669
281	DUSP9	1944.88	1801.53	1839.95	1122.42	1365.6	1227.77	0.00340302	1862.12	1238.6	0.665154	-0.58824
282	VRK1	1070.65	1036.72	1131.12	853.807	763.107	765.168	0.00222603	1079.5	794.027	0.735553	-0.443098
283	NCAPG	979.274	1043.95	1063.74	810.095	789.523	728.322	0.00203991	1028.99	775.98	0.75412	-0.407135
284	TRIR	1113.54	1234.3	1104.9	1026.48	868.138	963.709	0.0337349	1150.91	952.776	0.827843	-0.272571
285	GRWD1	2001.62	2257.54	1680.81	1427.98	1458.41	1183.37	0.0449954	1979.99	1356.59	0.685148	-0.545512
286	C7orf50	1330.43	1151.24	1338.87	982.094	1136.98	1015.19	0.0448645	1273.51	1044.75	0.820372	-0.28565
287	RBM42	517.817	487.512	418.872	320.365	371.819	362.365	0.0327686	474.734	351.516	0.74045	-0.433527
288	AARSD1	1229.79	1398.85	1302.34	703.118	907.885	775.532	0.00304505	1310.33	795.512	0.607109	-0.719972
289	ANP32E	4122.97	3686.1	4284.09	2353.52	2270.07	2429.03	0.00790279	4031.05	2350.87	0.583191	-0.77796
290	TMEM70	198.613	217.719	178.188	140.026	119.178	107.797	0.00755135	198.173	122.334	0.617306	-0.695941
291	WDR18	1183.74	1140.99	1123.78	827.397	802.502	872.94	0.000358218	1149.5	834.28	0.725774	-0.462408
292	LSM14B	1203.43	1154.85	1206.43	536.603	577.767	569.128	1.4533e-05	1188.24	561.166	0.472268	-1.08232
293	PARD6B	322.869	336.463	257.861	158.333	187.541	233.69	0.0266793	305.731	193.188	0.631889	-0.662257
294	CRNKL1	516.99	548.198	667.158	331.054	417.503	349.859	0.0248874	577.449	366.139	0.634063	-0.657303
295	NAA50	3445.68	3005.98	3201.34	2586.97	2313.02	2609.64	0.0129126	3217.67	2503.21	0.777958	-0.362236
296	UBA5	1698.23	1736.23	1713.61	1407.85	1301.64	1483.39	0.0224662	1716.02	1397.63	0.814457	-0.29609
297	TOLLIP	1483.85	1483.96	1356.68	1008.94	1120.36	1118.43	0.00328844	1441.5	1082.58	0.751009	-0.413098
298	DDX47	2314.76	2830.55	2582.9	2030.26	1731.63	1689.69	0.0175554	2576.07	1817.19	0.705413	-0.50346
299	MAGT1	1598.57	1793.27	1801.63	1394.83	1530.34	1284.37	0.0281979	1731.16	1403.18	0.810545	-0.303036
300	TMX1	2658.74	2453.07	2589.21	1098.61	929.829	1045.61	5.11859e-05	2567.01	1024.68	0.399174	-1.32491
301	CHMP4B	974.004	1092.97	985.91	694.824	627.549	637.61	0.00301638	1017.63	653.328	0.64201	-0.639332
302	WNK1	1627.27	1539.94	1369.31	932.498	1027.2	851.832	0.00503918	1512.17	937.177	0.619755	-0.690231
303	GOLPH3	1021.6	1102.41	1120.22	770.306	808.257	789.084	0.00555748	1081.41	789.216	0.729802	-0.454422
304	TMT1A	1383.65	1519.62	1503.17	956.203	1222.79	1223.04	0.045366	1468.81	1134.01	0.772059	-0.373216
305	AS3MT	1831.07	1881.26	2037.71	1308.18	1115.2	1105.55	0.00124447	1916.68	1176.31	0.613723	-0.704341
306	UBE2T	1512.7	1495.65	1390.07	689.374	721.86	778.632	0.000209922	1466.14	729.955	0.497876	-1.00614
307	PPAN	1093.08	1235.6	1219.4	949.968	1007.93	891.452	0.01682	1182.69	949.783	0.803068	-0.316406
308	A1CF	3423.95	3469.46	3602.3	2392.86	2695.37	2741.01	0.00588043	3498.57	2609.75	0.745947	-0.422856
309	PFDN4	579.329	489.504	494.009	NA	350.381	293.054	0.0210578	520.947	321.717	0.617562	-0.695343
310	POLE4	1145.54	1240.95	1253.77	661.56	711.164	571.855	0.000519262	1213.42	648.193	0.534187	-0.904584
311	IARS2	4849.99	5019.36	5281.18	4217.91	3977.47	4114.59	0.0062234	5050.18	4103.32	0.812511	-0.299541
312	SMC4	4687.93	4874.78	4896.35	3407.06	3150.63	3720.93	0.00682138	4819.69	3426.21	0.710877	-0.492327
313	ECHDC1	3006.28	2921.12	2854.58	1643.29	1659.7	1423.02	0.000422257	2927.33	1575.34	0.538149	-0.893924
314	ABHD10	2143.72	2164.82	1898.22	1653.18	1631.35	1800.42	0.028236	2068.92	1694.98	0.81926	-0.287607
315	FANCI	1871.2	1774.06	2078.72	1528.15	1472.39	1519.4	0.0423218	1907.99	1506.65	0.78965	-0.340715
316	GNL3L	2288.74	2187.11	1718.41	NA	427.283	874.584	0.031449	2064.75	650.933	0.31526	-1.66539
317	PNPO	783.23	873.494	987.669	588.837	646.773	668.003	0.0385013	881.464	634.538	0.719868	-0.474196
318	DMAC2	99.0604	112.753	100.895	66.5849	75.2678	68.2653	0.00464345	104.236	70.0393	0.67193	-0.573618
319	NHP2	1545.73	1602.99	1370.96	1195.84	1303.44	1042.91	0.0342492	1506.56	1180.73	0.783726	-0.351579
320	LYAR	14209.1	12664.4	13134.6	8311.65	9163.64	8424.1	0.00225696	13336	8633.13	0.647354	-0.627374
321	BCCIP	1570.36	2065.02	1835.5	1082.84	1140.21	1071.76	0.0342772	1823.63	1098.27	0.602245	-0.731578
322	ATXN10	1285.4	1247.61	1403.23	915.189	959.975	845.967	0.00312707	1312.08	907.044	0.691302	-0.532612
323	ORC3	1063.97	1114.29	1155.46	814.83	919.108	989.272	0.0375285	1111.24	907.737	0.816868	-0.291825
324	SAE1	3964.29	4111.22	3986.39	2874.67	2859.51	2717.89	6.2226e-05	4020.63	2817.36	0.700725	-0.513081
325	UBA2	3121.6	3108.77	2737.49	1783.37	1710.74	1734.53	0.00857947	2989.29	1742.88	0.583042	-0.778328
326	ADD3	1887.68	1877.56	1875.23	1358.43	1481.66	1409.31	0.00546244	1880.16	1416.47	0.753377	-0.408556
327	SEC63	2166.54	2319.54	2250.11	1738.67	1968.59	1890.65	0.0132306	2245.4	1865.97	0.83102	-0.267045
328	PFDN2	13534.7	13705.2	14765.4	11680.8	11636.2	9689.39	0.0254036	14001.8	11002.1	0.785767	-0.347826
329	ENOPH1	912.91	1006.69	1044.56	787.7	717.65	832.222	0.0160994	988.053	779.191	0.788612	-0.342613
330	TRMT112	2512.62	2564.53	2757.12	2260.63	2075.29	1852.57	0.0235591	2611.42	2062.83	0.789926	-0.340211
331	BAZ1B	1320.39	1384.37	1560.32	613.145	777.551	501.622	0.00190916	1421.69	630.773	0.443677	-1.17242
332	AK3	2360.69	2328.78	2318.48	1880.98	1927.76	1935.12	6.64167e-05	2335.98	1914.62	0.819621	-0.286972
333	NAGK	1185.03	1130.48	1149.9	462.176	377.635	386.327	9.02394e-05	1155.14	408.713	0.353822	-1.4989
334	DDX41	1773.01	1719.96	1437.61	990.809	1089.52	1095.07	0.0216991	1643.53	1058.47	0.644021	-0.634819
335	NUP50	2002.75	1845.96	1871.24	1290.2	1169.28	1212.51	0.000555651	1906.65	1224	0.641962	-0.63944
336	SARDH	1699.41	1586.66	1441.09	1135.15	1174.78	1244.77	0.0215645	1575.72	1184.9	0.751974	-0.411246
337	TPX2	1188.61	1107.75	959.172	619.119	671.858	682.011	0.0175193	1085.18	657.663	0.606042	-0.722511
338	SMC3	4837.97	4863.76	5406.77	4210.01	4103.7	3947.73	0.0233837	5036.17	4087.15	0.811559	-0.301232
339	RCE1	785.245	776.949	943.077	585.823	640.463	693.407	0.0478376	835.09	639.898	0.766262	-0.384091
340	DRG1	2561.3	3041.95	3219.14	2500.55	1760.65	1986.59	0.0439768	2940.8	2082.6	0.708174	-0.497824
341	DDX52	243.973	186.743	264.548	62.4776	50.3409	105.159	0.00684013	231.755	72.6592	0.313518	-1.67338
342	NOC2L	4990.98	5155.33	5868.12	4145.29	3426.25	3545.36	0.0103155	5338.14	3705.63	0.69418	-0.526618
343	RPL36	6483.87	6693.02	7185.58	5654.86	5243.14	5481.52	0.00987111	6787.49	5459.84	0.804398	-0.314019
344	CHTOP	1081.31	1052.02	978.752	650.558	803.15	783.741	0.010561	1037.36	745.816	0.718956	-0.476025
345	TCAF1	1666.04	1493	1629.01	1007.26	1024.33	925.014	0.00155616	1596.02	985.535	0.617496	-0.695497
346	LSM4	1895.82	2016.49	1825.15	1727.25	1419.41	1449.55	0.0397586	1912.49	1532.07	0.801088	-0.319967
347	SUPT16H	4351.08	4417.82	3283.07	1868.94	2686.34	1965.97	0.018455	4017.32	2173.75	0.541094	-0.886049
348	UCHL5	866.943	811.991	809.473	658.907	693.484	692.416	0.00492594	829.469	681.602	0.821733	-0.283258
349	SAR1B	1890.16	1884.37	1916.07	1573.41	1404.88	1591.68	0.0220229	1896.87	1523.32	0.803073	-0.316396
350	BZW2	1869.77	1667.74	1618.5	882.814	1085.98	819.882	0.00209472	1718.67	929.559	0.540859	-0.886675
351	CHCHD2	2588.26	2705.81	2334.6	1747.14	2082.7	2201.31	0.040333	2542.89	2010.38	0.79059	-0.338998
