# Supplementary material for: Targeting YBX1‐m5C mediates RNF115 mRNA circularisation and translation to enhance vulnerability of ferroptosis in hepatocellular carcinoma
Source: Clin Transl Med. 2025 Mar 15;15(3):e70270. doi: 10.1002/ctm2.70270 (PMC11910144; doi:10.1002/ctm2.70270)
Supplement: Supplementary file 7 — Supporting Information [file CTM2-15-e70270-s001.xlsx]

## Sheet: yb3_last_up_1.2
Table S6: The list of upregulated proteins after YBX1 knockdown with the si-YBX1-3 construct.
	Genes	si-nc1	si-nc2	si-nc3	si-ybx1-3_1	si-ybx1-3_2	si-ybx1-3_3	Pvalue_si-ybx1-3	mean_si-nc	mean_si-ybx1-3	si-ybx1-3_si-nc	log2_si-ybx1-3_si-nc
1	NUDT4B	748.507	746.527	819.63	1101.83	1158.13	1123.46	0.000513157	771.555	1127.81	1.46173	0.547679
2	GATD3;GATD3B	190.247	242.996	197.416	279.977	316.991	283.232	0.0182076	210.22	293.4	1.39568	0.480971
3	ESYT2	1609.28	1561.85	1808.01	2487.41	2209.75	2416.79	0.00329059	1659.71	2371.32	1.42875	0.514754
4	MAP1LC3B;MAP1LC3B2	191.766	163.624	159.924	401.395	339.724	382.719	0.00197768	171.771	374.613	2.18088	1.12491
5	RTL8C	562.284	581.274	626.66	1123.93	1162.41	1180.06	2.7754e-05	590.073	1155.47	1.95818	0.969511
6	SDCBP	115.749	92.5309	109.169	179.345	183.082	196.303	0.00105847	105.816	186.243	1.76006	0.815627
7	UBFD1	1108.94	1118.5	1201.99	1422.34	1462.56	1361	0.00286607	1143.14	1415.3	1.23808	0.308102
8	UBE2L6	1123.71	1126.78	1300.57	1567.32	1423.37	1768.73	0.0360154	1183.69	1586.47	1.34028	0.422536
9	MYL12A;MYL12B	4609.02	4447.65	4244.53	5868.33	5190.37	5573.32	0.0147476	4433.73	5544.01	1.25042	0.322407
10	ARPC1B	1989.89	2054.75	2030.89	2524.44	2392.46	2461.39	0.00221631	2025.18	2459.43	1.21443	0.280276
11	GNPAT	3869.45	3812.48	3986.06	4828.89	4557.54	4604.09	0.00296546	3889.33	4663.51	1.19905	0.261894
12	ABCC5	330.874	403.225	386.478	490.451	NA	547.274	0.0490842	373.526	518.862	1.38909	0.474145
13	ARPC5	1529.31	1816.66	1550.12	1848.43	2069.54	1964.87	0.0497084	1632.03	1960.95	1.20154	0.264883
14	PAPSS1	1963.56	1777.43	1981.58	2247.06	2367.27	2443.24	0.007158	1907.52	2352.52	1.23329	0.302508
15	ZW10	917.316	991.006	992.859	1202.63	1298.13	1359.24	0.00787245	967.06	1286.67	1.33049	0.411961
16	PROM1	482.324	428.52	363.192	612.184	528.692	644.818	0.0250209	424.679	595.231	1.4016	0.487079
17	DNPH1	729.125	807.254	736.047	913.338	1070.29	929.1	0.0325508	757.475	970.909	1.28177	0.358138
18	TIMM44	3910.51	4044.25	3693.69	4935.4	4560.07	5051.7	0.00813165	3882.82	4849.06	1.24885	0.320601
19	MYO1B	5416.57	5319.84	6047.5	6782.31	6931.15	6756.01	0.0273658	5594.64	6823.16	1.21959	0.286395
20	AKAP8	733.126	733.761	686.723	917.938	867.592	924.468	0.00158215	717.87	903.333	1.25835	0.331535
21	TBC1D4	900.866	969.04	809.518	1777.16	1816.35	1640.14	0.000305162	893.141	1744.55	1.95327	0.965895
22	PLIN3	1659.22	1532.4	1485.26	1856.93	2018.97	2033.66	0.00601934	1558.96	1969.85	1.26357	0.337504
23	KPNA6	1503.36	1351.17	1594.73	1973.89	2181.7	1804.3	0.0239146	1483.09	1986.63	1.33952	0.42172
24	UGDH	3991.61	3728.91	3839.87	4918.53	4720.3	4694.36	0.00090622	3853.46	4777.73	1.23985	0.31017
25	CCDC22	317.499	386.173	422.104	470.651	487.631	527.989	0.0392046	375.259	495.424	1.32022	0.400777
26	PRAF2	413.502	346.376	484.96	639.508	551.417	550.429	0.033048	414.946	580.451	1.39886	0.484252
27	DNAJA2	1984.93	1968.89	1963.07	2399.84	2371.48	2350.28	0.00021536	1972.3	2373.87	1.20361	0.267362
28	WDR1	6507.71	6889.89	6037.51	8398.43	8702.54	8757.72	0.00544985	6478.37	8619.56	1.33051	0.411984
29	NDUFS2	1259.56	1174.37	1156.05	1461.67	1479.98	1501.58	0.00669476	1196.66	1481.08	1.23768	0.307633
30	ZPR1	514.032	514.786	532.398	839.991	803.332	724.553	0.0135578	520.405	789.292	1.51669	0.600923
31	VPS26A	2640.97	2310.64	3164.06	3677.34	4185.53	3763.62	0.0226925	2705.22	3875.5	1.4326	0.518634
32	TIPRL	1582.53	1445.06	1639.01	1917.75	1936.35	2003.34	0.0101515	1555.53	1952.48	1.25518	0.327898
33	SCGN	116.825	161.1	137.579	329.2	323.561	289.79	0.000588899	138.501	314.184	2.26845	1.18171
34	GLS	1007.13	973.926	1028.65	1920.06	1961.08	1781.86	0.00200923	1003.24	1887.67	1.88158	0.911944
35	HEXIM1	216.165	239.456	238.501	524.706	493.066	556.05	0.0011863	231.374	524.607	2.26736	1.18101
36	ELP1	1738.34	1751.36	1845.13	2290.88	2138	2119.32	0.00576034	1778.28	2182.73	1.22744	0.295656
37	NDUFB8	368.966	340.503	419.757	504.269	486.886	462.786	0.0254396	376.409	484.647	1.28756	0.364634
38	NDUFA7	109.319	134.57	91.8044	214.415	167.941	179.932	0.015909	111.898	187.429	1.675	0.744165
39	MPZL1	162.817	146.461	174.245	271.753	258.395	262.881	0.00165456	161.174	264.343	1.64011	0.713789
40	PAPSS2	224.176	227.368	216.849	296.759	268.262	314.613	0.0295732	222.798	293.211	1.31604	0.396207
41	TSPAN13	203.869	213.826	213.893	358.016	351.638	369.92	7.66559e-05	210.529	359.858	1.7093	0.773406
42	DDAH2	3079.68	2966.57	2983.7	4024.91	3878.06	4055.22	0.000308853	3009.98	3986.06	1.32428	0.405209
43	AGR2	3428.01	3336.9	2962.42	4471.22	3873.18	3791.89	0.0428745	3242.44	4045.43	1.24765	0.319212
44	A2M	1494.2	1575.04	1577.36	2321.99	2517.48	2497.5	0.00144301	1548.87	2445.66	1.579	0.659009
45	NRAS	1315.1	1410.82	1239.87	1714.86	1671.81	1502.63	0.0219965	1321.93	1629.77	1.23287	0.30202
46	LMNA	6425.76	6552.09	6220.65	9255.62	8366.69	8901.98	0.0055936	6399.5	8841.43	1.38158	0.466321
47	TFRC	5233.19	5389.22	5284.2	7124.86	7020.23	6630.26	0.00505553	5302.2	6925.12	1.30608	0.385246
48	FTL	198.356	269.522	114.234	429.308	319.033	449.649	0.0278822	194.037	399.33	2.05801	1.04125
49	FTH1	1431.74	1240.32	1194.74	2869.66	2454.25	2521.71	0.00238342	1288.93	2615.21	2.02897	1.02075
50	ANXA1	636.553	696.584	633.8	1697.38	1294.3	1454	0.0171591	655.646	1481.89	2.2602	1.17645
51	SOD2	3739.29	3796.03	3366.94	4172.86	4536.18	4396.65	0.0143173	3634.09	4368.56	1.20211	0.265566
52	CAPNS1	714.615	742.606	732.68	995.657	942.365	914.171	0.00649336	729.967	950.731	1.30243	0.381206
53	TP53	384.689	376.993	412.983	587.381	538.514	610.178	0.0042874	391.555	578.691	1.47793	0.563578
54	HSPB1	6510.81	6270.74	5855.72	7993.27	7838.48	8964.11	0.0134494	6212.42	8265.29	1.33044	0.411909
55	ATP1B1	2321.52	2334.77	2264.2	2831.44	2805.7	2797.85	0.000330498	2306.83	2811.66	1.21884	0.285512
56	ISG15	677.555	709.19	584.288	1028.19	1087.78	952.032	0.00255414	657.011	1022.67	1.55655	0.638347
57	PTMA	7956.66	7497.59	7200.06	11718.8	10051	10903.6	0.00985076	7551.44	10891.1	1.44226	0.528331
58	S100A6	6850.73	7099.36	6831.91	13338.8	11292.1	11816.8	0.0122691	6927.33	12149.2	1.75381	0.810493
59	ITGAV	2176.1	1952.52	2361.75	3656.28	3470.07	2841.34	0.0261606	2163.46	3322.56	1.53577	0.618958
60	EPHX1	1110.41	1073.4	1013.3	1357.23	1336.03	1267.71	0.00289665	1065.7	1320.32	1.23892	0.309085
61	H1-0	1124.27	1247.03	1298.88	2984.36	3313.34	3119.38	0.000337904	1223.39	3139.03	2.56584	1.35943
62	ANXA2	15006.7	13910.3	14746.3	17497.2	17370.7	18679.7	0.00407897	14554.4	17849.2	1.22638	0.294401
63	CAPN1	2473.56	2494.33	2347.14	3042.62	2938.8	2921.84	0.00104462	2438.34	2967.75	1.21712	0.28347
64	HEXB	1958.69	1773.9	2127.99	2232.9	2612.61	2526.81	0.0312559	1953.53	2457.44	1.25795	0.331075
65	PFN1	38489.8	39773.5	33821.6	45885.5	47469.3	44618	0.0259859	37361.6	45990.9	1.23097	0.299792
66	VIM	5499.87	6545.13	7632.23	13080.8	11003.2	10953.5	0.005633	6559.08	11679.2	1.78061	0.832373
67	KRT19	4177.89	4380.35	5090.65	6153.26	5856.74	5933.41	0.0263596	4549.63	5981.14	1.31464	0.39467
68	CD63	5657.8	5810.45	5329.48	8466.01	7859.4	8404.09	0.000595151	5599.24	8243.17	1.47219	0.557967
69	ACAA1	837.789	805.783	789.692	997.915	968.405	979.603	0.00126013	811.088	981.974	1.21069	0.275827
70	CLTB	4319.36	4495.78	4203.83	5925.09	5041.06	5696.4	0.0344834	4339.66	5554.18	1.27987	0.355994
71	UCHL1	9521.59	9330.76	8487.47	11575.6	11114.2	11536.4	0.0086721	9113.27	11408.7	1.25188	0.324097
72	HSPA1A;HSPA1B	6768.28	6512.31	7012.06	9004.96	8228.72	8299.79	0.00723547	6764.22	8511.16	1.25826	0.331432
73	DBT	291.214	231.431	416.384	640.905	499.32	613.748	0.0192481	313.01	584.658	1.86786	0.901385
74	PYGB	2123.99	2136.72	2359.29	3519.34	3501.3	3194.42	0.00118415	2206.67	3405.02	1.54306	0.625795
75	PYGM	592.866	583.384	561.392	NA	821.105	810.182	0.000248609	579.214	815.644	1.40819	0.493842
76	SLC25A4	2053.06	2148.88	2330.26	2957.72	3085.71	2706.33	0.00750319	2177.4	2916.59	1.33948	0.421674
77	SLC25A6	4483.28	3848.55	4439.67	5492.55	4956.16	5105.75	0.0256726	4257.17	5184.82	1.2179	0.2844
78	CEACAM1	525.988	590.949	504.852	1120.9	1136.34	1018.74	0.000472255	540.596	1091.99	2.01998	1.01434
79	LCP1	64.8417	68.6861	60.2476	219.468	228.145	170.506	0.0144056	64.5918	206.04	3.18987	1.6735
80	PLS3	3726	3455.5	3403.94	5571.34	5162.29	5220.15	0.000518358	3528.48	5317.93	1.50714	0.591817
81	APEH	1212.02	1165.81	1178.16	1466.81	1460.3	1508.24	0.000142475	1185.33	1478.45	1.24729	0.318797
82	MYL6B	6083.57	6707.3	6236.76	7846.48	8050.81	7576.59	0.00416562	6342.54	7824.63	1.23367	0.30296
83	JUP	1912.76	1979.25	1780.69	2391.86	2273.53	2332.66	0.00580167	1890.9	2332.68	1.23364	0.302917
84	AKR1B1	3788.87	3631.36	3243.07	8370.63	7562.07	7630.93	0.000418088	3554.43	7854.54	2.20979	1.14391
85	EZR	5350.53	5412.13	6086.74	8130.23	6610.5	7362.56	0.0376908	5616.47	7367.76	1.31181	0.391564
86	NQO1	2149.12	2160.34	2078.88	2631.68	2759.43	2755.2	0.000786741	2129.45	2715.44	1.27518	0.350706
87	YBX3	2256	2128.56	2039.84	3524.41	3188.67	3595.14	0.00290383	2141.47	3436.07	1.60454	0.682162
88	ITGA2	1498.02	1446.47	1139.31	1972.84	1917.75	2064.23	0.0200329	1361.27	1984.94	1.45816	0.544146
89	GJA1	23.4849	31.1106	28.7249	68.832	78.3359	72.9533	0.000267048	27.7735	73.3737	2.64186	1.40156
90	ITGB5	848.579	1250.21	1188.98	1723.11	1479.53	1531.6	0.0400258	1095.92	1578.08	1.43996	0.526024
91	CDH2	888.141	693.423	932.575	1177.81	1013.95	1137.51	0.0444743	838.046	1109.76	1.32422	0.405141
92	NFKB1	571.503	535.728	628.224	858.875	765.376	683.711	0.0437012	578.485	769.321	1.32989	0.411306
93	ATP2B1	4479.46	4554.39	4623.84	6101.2	5737.91	5991.76	0.00241844	4552.56	5943.62	1.30556	0.384664
94	ANXA7	3787.12	3902.24	3962.04	5356.75	4956.8	4862.58	0.00997446	3883.8	5058.71	1.30252	0.381301
95	RAB5A	1322.44	1406.72	1300.71	2250.94	2336.88	2336.2	2.67478e-05	1343.29	2308.01	1.71817	0.780877
96	CSRP1	1980.6	2024.15	1930.85	2693.1	2412.47	2380.13	0.0281333	1978.53	2495.23	1.26115	0.334743
97	NME2	7156.15	7957.76	7908.1	10003.7	10327.5	9901.28	0.00401392	7674	10077.5	1.3132	0.393086
98	ITGA6	588.376	622.981	630.62	819.748	704.651	736.497	0.0418096	613.992	753.632	1.22743	0.29564
99	GLDC	1933.37	1861.41	1808.83	2498.55	2536.93	2578.4	0.000275263	1867.87	2537.96	1.35875	0.442275
100	NFYB	578.39	513.403	516.734	697.742	772.046	623.746	0.0446708	536.176	697.845	1.30152	0.3802
101	S100A4	303.408	233.316	257.096	712.211	515.122	638.019	0.0161429	264.607	621.784	2.34984	1.23256
102	YWHAQ	11086.3	12194.3	12107.3	13385.8	13875.9	15266.3	0.0309018	11796	14176	1.20177	0.265157
103	MAP4	4544.65	4092.19	4082.68	5154.26	5186.94	5506.48	0.00675572	4239.84	5282.56	1.24593	0.317227
104	GRN	448.273	441.803	431.122	566.12	497.602	519.876	0.042468	440.399	527.866	1.19861	0.261359
105	LAP3	3588.37	3802.9	3618.29	4717.34	4799.01	4970.92	0.000342795	3669.85	4829.09	1.31588	0.396029
106	EPHA2	996.865	1136.43	1087.1	1732.06	1442.89	1469.32	0.0219634	1073.46	1548.09	1.44214	0.528214
107	MARCKS	4773.36	4092.2	4019.73	4845.97	5236.68	5563.24	0.0451978	4295.1	5215.3	1.21424	0.280059
108	CLIP1	1056.99	1011.22	1122.92	1603.61	1502.27	1758.6	0.00851029	1063.71	1621.49	1.52438	0.608218
109	GDI1	1455.79	1429.47	1526.54	2356.71	2352.9	2313.33	0.000150881	1470.6	2340.98	1.59185	0.670708
110	SDC4	162.359	174.928	150.994	202.309	195.628	229.09	0.0252055	162.76	209.009	1.28415	0.360816
111	SLC6A6	671.893	687.567	709.404	1073.09	1267.71	1050.87	0.0213564	689.621	1130.56	1.63939	0.713157
112	SFN	482.526	514.727	514.469	933.45	906.947	965.362	9.65939e-05	503.907	935.253	1.856	0.892198
113	S100A11	2854.88	2867.44	3149.84	4333.5	4247.68	3890.89	0.00287027	2957.39	4157.36	1.40575	0.491344
114	GK	1123.88	1246.27	1320.42	1508.08	1517.62	1622.69	0.0137247	1230.19	1549.46	1.25953	0.332887
115	GBP2	247.128	235.237	286.376	468.532	505.731	423.569	0.00316285	256.247	465.944	1.81834	0.862621
116	MYH9	7292.02	7201.7	7026.72	9802.82	8895.21	9722.37	0.0112317	7173.48	9473.47	1.32062	0.401219
117	BSG	2914.08	2840.97	2924.72	3757.02	3490.28	3288.64	0.0405418	2893.26	3511.98	1.21385	0.27959
118	COIL	492.355	475.929	503.902	632.834	576.93	578.146	0.0169297	490.729	595.97	1.21446	0.280314
119	TXLNA	1382.27	1386.91	1347.57	2304.01	2224.29	1994.6	0.011977	1372.25	2174.3	1.58448	0.664008
120	STAT3	1631.17	1451.7	1634.74	2300.12	2442.71	2591.66	0.0016523	1572.54	2444.83	1.5547	0.63664
121	CSK	534.832	501.575	488.155	785.519	779.89	869.9	0.00306179	508.187	811.77	1.59738	0.67571
122	ECI1	1255.06	1360.26	1277.11	1748.81	1656.76	1585.39	0.0046797	1297.48	1663.65	1.28222	0.358646
123	HTT	737.37	689.379	797.629	929.946	1001.16	933.408	0.00683916	741.459	954.838	1.28778	0.364888
124	NSF	3180.38	3283.31	3142.63	4137.88	4052.76	4113.09	0.000203961	3202.11	4101.24	1.2808	0.35704
125	IQGAP1	3773.42	3798.36	3841.68	4940.4	4782.66	4690.97	0.00321361	3804.49	4804.68	1.2629	0.336738
126	PRRC2A	1322.84	1154.13	1167.54	1466.65	1606.46	1483.63	0.0132204	1214.84	1518.91	1.2503	0.322277
127	NES	1873.44	1972.07	1857.86	6173.48	5461.47	5752.76	0.00220493	1901.12	5795.9	3.04867	1.60818
128	HSPA7	582.162	729.582	567.677	NA	1608.36	1589.24	0.00215601	626.474	1598.8	2.55206	1.35166
129	MARCKSL1	1664.32	1337.81	1246.82	2517.19	2256.59	2459.67	0.00483787	1416.32	2411.15	1.70241	0.767578
130	NUP153	2025.82	1926.68	1956.23	2259.82	2599.49	2462.1	0.0325639	1969.58	2440.47	1.23908	0.309273
131	NT5C2	1165.13	1237.26	1115.75	1712.64	1639.46	1778.69	0.000599826	1172.71	1710.26	1.45838	0.544368
132	RBP2	2657.12	2643.4	2269.2	3248.42	3184.46	3105.02	0.026253	2523.24	3179.3	1.26001	0.333432
133	SULT1A1	464.983	447.029	427.288	690.219	647.774	711.403	0.00118942	446.433	683.132	1.5302	0.61372
134	SERPINH1	2493.37	2330.36	2562.38	3751.18	3472.07	3587.92	0.000486454	2462.04	3603.72	1.46372	0.549636
135	VASP	2175.05	2137.77	2192.91	3481.41	3467.65	3560.13	2.17914e-05	2168.58	3503.06	1.61537	0.691869
136	CDK9	722.328	902.898	1069.84	1573.93	1227.83	1286.34	0.034175	898.355	1362.7	1.51688	0.60111
137	ANXA11	20006.6	18853.4	20229.6	24654.8	24073.1	28319.8	0.035844	19696.5	25682.6	1.30391	0.382848
138	FXR2	7803.04	7658.56	7171.15	9063.93	9311.54	9635.91	0.00225467	7544.25	9337.13	1.23765	0.307601
139	RAB5C	4328.26	4441.84	3846.73	5684.67	5406.14	5288.91	0.00713717	4205.61	5459.91	1.29824	0.376561
140	RAB13	761.75	729.713	853.25	1035.18	931.353	938.106	0.02053	781.571	968.213	1.2388	0.308948
141	DUSP3	1855.35	1747.57	1847.19	2259.03	2443.72	2315.33	0.00251723	1816.7	2339.36	1.2877	0.364791
142	ALDH3A2	2501.61	3095.67	2632.17	3869.57	3312.62	3502.12	0.0286451	2743.15	3561.44	1.2983	0.376626
143	CLCN7	196.613	212.41	245.242	308.846	253.228	286.694	0.0406084	218.088	282.923	1.29728	0.375495
144	NDUFA8	550.069	534.37	504.666	679.053	635.749	601.454	0.0212966	529.702	638.752	1.20587	0.270076
145	THOP1	880.145	829.936	748.085	1030.14	1107.31	1036.14	0.00987904	819.389	1057.86	1.29104	0.368533
146	AKR1C2	10213.6	10180.4	8680.08	12885.3	13310.9	13435.9	0.0131601	9691.36	13210.7	1.36314	0.446936
147	SLC16A1	1665.9	1650.71	1812.52	2338.39	2488.8	2376.13	0.000593816	1709.71	2401.11	1.40439	0.489948
148	HSPA2	1615.82	1759.36	1657.51	2272.96	1942.55	2144.04	0.0289439	1677.56	2119.85	1.26365	0.337595
149	RAD23A	623.316	602.089	688.428	954.194	782.778	1022.44	0.0453157	637.944	919.804	1.44182	0.527896
150	ALDH18A1	21929.6	23295.2	24611	30217.9	32814.9	31282.1	0.00165182	23278.6	31438.3	1.35052	0.433519
151	CASP6	407.338	410.518	357.407	621.995	670.211	571.668	0.00459473	391.754	621.291	1.58592	0.665321
152	SEC13	2589.43	2465.84	2489.38	2886.78	2955.7	3232.56	0.0290878	2514.88	3025.01	1.20284	0.26645
153	HNRNPH2	1392.82	1181.3	1372.85	1668.32	1633.3	1667.28	0.0338649	1315.66	1656.3	1.25892	0.332181
154	CLDN6	1214.63	1232.9	972.183	1795.19	1704.91	1816.66	0.0090028	1139.9	1772.25	1.55474	0.636672
155	EPPK1	2077.81	2111.91	2635.78	2953.66	3157.31	3245.28	0.026641	2275.17	3118.75	1.37078	0.454996
156	MYL6	4738.6	4914.09	4870.8	6633.83	6059.18	6465.3	0.00749006	4841.16	6386.1	1.31913	0.399582
157	GMFB	1001.64	1145.55	1091.05	1364.73	1253.94	1368.34	0.0117074	1079.41	1329	1.23123	0.300097
158	RAP2B	391.058	343.767	388.382	518.184	504.9	474.307	0.00374607	374.402	499.13	1.33314	0.414827
159	LYZ	659.766	684.896	641.809	966.075	812.35	1033.69	0.0478136	662.157	937.372	1.41563	0.501448
160	SUMO2	5996.87	6453.98	6372.42	8676.98	8530.2	8053.82	0.00113223	6274.42	8420.33	1.34201	0.424394
161	NUTF2	3056.77	3690.84	3172.01	4672.04	4254.93	4447.29	0.0117495	3306.54	4458.09	1.34826	0.431102
162	ARF6	1298.4	1350.91	1394.75	1754.18	1882.75	1620.33	0.0227074	1348.02	1752.42	1.3	0.378507
163	SELENOT	2826.74	3096.83	2915.94	3416.1	3392.12	3912.66	0.0479348	2946.5	3573.63	1.21284	0.278385
164	CNBP	2182.6	2402.84	2010.57	2857.78	2779.83	2896.7	0.0219548	2198.67	2844.77	1.29386	0.371681
165	RHOB	1612.44	1376.29	1529.86	2775.54	2568.61	2458.9	0.00100933	1506.2	2601.02	1.72688	0.788165
166	YWHAZ	12704.6	12438.3	11906.4	15652.7	15830.2	16042.2	0.00110963	12349.8	15841.7	1.28275	0.359243
167	PPP2R2A	2376.63	2710.1	2262.74	3658.28	3496.17	3655.73	0.00656876	2449.82	3603.39	1.47088	0.556678
168	TPM4	10928.3	11450.2	10738	20727.6	18820.1	18669.6	0.00329864	11038.8	19405.8	1.75795	0.813898
169	MRPS25	NA	1628.64	1740.81	3024.48	2978.29	3250.85	0.000830562	1684.72	3084.54	1.83089	0.872542
170	MRPS6	599.976	533.266	607.387	738.579	707.741	686.153	0.0139031	580.21	710.824	1.22512	0.292919
171	NFKB2	758.752	750.695	767.851	1273.7	1155.99	1189.11	0.00534053	759.099	1206.27	1.58908	0.668188
172	REEP5	1065.29	1232.74	1143.17	1564.82	1599.88	1633.01	0.00517992	1147.07	1599.24	1.3942	0.479434
173	SORD	1744.64	1678.93	1766.55	2216.03	2339.24	2241.7	0.000556078	1730.04	2265.66	1.3096	0.389124
174	AMPD2	3168.65	3279.43	3370.26	4113.18	4024.4	4040.19	0.00153425	3272.78	4059.26	1.24031	0.310699
175	FABP5	8238.79	8764.65	7771.21	11219.2	9864.44	10350.7	0.0130199	8258.22	10478.1	1.26881	0.343477
176	AKR1C1	8824.64	7805.87	7584.87	11040.1	11917.5	11441.7	0.00301784	8071.79	11466.4	1.42056	0.506456
177	YWHAH	3269.58	3103.17	2886.83	4240.87	3728.92	3822.39	0.0149845	3086.53	3930.73	1.27351	0.348812
178	COL14A1	2632.63	3038.96	2500.14	4339.87	4853.12	4431.45	0.0013098	2723.91	4541.48	1.66727	0.737483
179	RBPJ	317.244	398.46	385.556	579.888	454.348	479.762	0.0481341	367.087	504.666	1.37479	0.459208
180	LRP1	6241.14	6325.84	6458.2	7532.31	7283.15	8085.16	0.0256028	6341.73	7633.54	1.2037	0.267477
181	GOLGA2	1079.91	793.12	858.042	1242.17	1332.01	1205.93	0.0404346	910.357	1260.04	1.38411	0.468961
182	CD47	831.611	594.158	598.875	1208.04	943.479	919.387	0.0465868	674.881	1023.64	1.51676	0.600996
183	VAC14	2186.89	2178.1	1796.2	2589.25	2785.33	2376.41	0.0390467	2053.73	2583.66	1.25803	0.331172
184	AHNAK	6752.7	6335.5	6533.76	9270.01	8154.07	8947.36	0.0129387	6540.65	8790.48	1.34398	0.426507
185	SCRN1	1196	1271.36	1222.6	1869.72	1697.3	1962.84	0.0109862	1229.99	1843.29	1.49862	0.583638
186	TFCP2	1639.72	1778.02	1603.75	2558.39	2414.49	2674.59	0.0011247	1673.83	2549.16	1.52295	0.606867
187	AKAP13	520.379	732.834	714.753	1103.76	826.187	1116.27	0.0419108	655.989	1015.41	1.5479	0.630313
188	DLG1	750.035	1029.25	899.28	1189.45	1472.85	1224.33	0.0290663	892.855	1295.54	1.45101	0.537059
189	ACACA	4135.89	4315.07	4745.51	5761.13	5496.71	5963.18	0.00512583	4398.82	5740.34	1.30497	0.384019
190	TRIM28	3085.39	3101.03	2976.34	3773.55	3623.82	3905.47	0.00488006	3054.25	3767.61	1.23356	0.302831
191	SQSTM1	4699.2	4777.94	4514.52	6766.93	5645.03	6007.31	0.0404934	4663.89	6139.76	1.31645	0.396649
192	STIM1	114.602	107.036	109.327	144.248	143.466	NA	0.00358198	110.322	143.857	1.30398	0.382919
193	BLMH	2284.07	2257.45	2441.94	2961.49	2970.27	2803.48	0.00181807	2327.82	2911.75	1.25085	0.322905
194	COTL1	729.083	729.021	700.831	1020.83	882.099	950.632	0.0237067	719.645	951.187	1.32174	0.402444
195	IL18	983.151	796.764	886.242	1336.54	1274.79	1139.47	0.0104776	888.719	1250.27	1.40682	0.492437
196	DSG2	2079.81	2391.16	2403.03	3422	3445.5	2734.02	0.042817	2291.33	3200.51	1.39679	0.482113
197	EIF4A2	856.537	671.37	747.188	3640.61	3004.85	3230.78	0.0031088	758.365	3292.08	4.34102	2.11804
198	CTTN	2395.58	2581.51	2494.32	3945.03	4030.36	4626.91	0.0115451	2490.47	4200.77	1.68674	0.754235
199	MESD	1141.76	1156.75	995.995	1519.11	1444.74	1557.32	0.00444052	1098.17	1507.06	1.37234	0.456634
200	GANAB	3939.29	3912.48	3590.17	6308.25	6468.81	6352.19	0.000446784	3813.98	6376.42	1.67185	0.741449
201	LASP1	2811.32	2870.58	2774.38	5451.99	4917.64	5186.02	0.00332891	2818.76	5185.22	1.83954	0.879344
202	PTGR1	2296.17	2351.94	2089.72	2761.1	2558.56	3003.71	0.0335521	2245.94	2774.46	1.23532	0.304884
203	NOLC1	505.778	547.465	557.986	861.695	939.64	896.368	0.000361501	537.076	899.234	1.67431	0.74357
204	PAFAH1B3	2056.61	2031.05	1731.3	2393.7	2617.18	2578.64	0.0129667	1939.65	2529.84	1.30427	0.383247
205	PEA15	301.709	372.023	265.984	472.197	422.358	395.627	0.0433833	313.239	430.061	1.37295	0.457278
206	EBP	1970.9	2582.18	2157.99	3185.76	3257.07	3029.95	0.025243	2237.02	3157.59	1.41152	0.497245
207	CNN3	4438.31	4493.34	4251.37	5818.8	6151.68	5359.5	0.0187912	4394.34	5776.66	1.31457	0.394589
208	SF3B4	984.094	1152.38	913.023	1369.76	1279.54	1239.15	0.0388095	1016.5	1296.15	1.27511	0.350624
209	MAPRE1	3123.2	2741.63	2742.41	3518.04	3444.09	3635.49	0.0212724	2869.08	3532.54	1.23124	0.300118
210	SLC1A5	909.571	957.529	933.438	1660.11	1308.84	1389.28	0.0374661	933.513	1452.74	1.55621	0.638038
211	RAB30	1611.73	2117.49	797.233	4957.79	4781.98	4855.4	0.0117764	1508.82	4865.06	3.22442	1.68904
212	ZYX	1306.68	1400.44	1153.69	1818.09	1882.89	1839.22	0.0117826	1286.94	1846.73	1.43498	0.521035
213	CSRP2	955.909	574.303	843.582	1346.75	1155.71	1243.68	0.038014	791.265	1248.71	1.57812	0.65821
214	MRPL23	435.628	468.149	429.806	539.401	591.695	568.489	0.00379993	444.528	566.528	1.27445	0.349875
215	DPYSL2	2128.4	2010.34	1967.44	2644.06	2655.06	2815.27	0.000872941	2035.39	2704.8	1.32888	0.410213
216	FSCN1	604.1	654.105	602.513	1541.18	1631.05	1474.81	0.000794129	620.239	1549.01	2.49744	1.32045
217	NADK2	1226.12	1155.56	1015.54	1862.66	1776.65	1826.81	0.0033343	1132.41	1822.04	1.609	0.686162
218	GRIPAP1	1088.79	1129.71	1111.54	1827.88	1677.49	1839.47	0.00429321	1110.01	1781.61	1.60504	0.682607
219	FNDC3B	3384.33	3693.42	3433.31	4679.93	5182.73	4889.14	0.00229328	3503.69	4917.27	1.40346	0.488983
220	HIKESHI	130.689	130.722	157.193	286.031	300.551	255.099	0.00174202	139.535	280.56	2.01069	1.00769
221	HS1BP3	167.53	179.738	149.495	210.68	NA	218.359	0.0196488	165.588	214.519	1.2955	0.373514
222	SFT2D3	233.083	209.459	221.466	336.289	430.85	345.837	0.032726	221.336	370.992	1.67615	0.74515
223	RARS2	417.036	439.153	478.485	630.062	593.694	517.366	0.0355374	444.891	580.374	1.30453	0.38353
224	ARHGAP17	905.351	763.351	1045.72	1257.98	1111.6	1241.44	0.0461408	904.807	1203.67	1.33031	0.411761
225	SLC18B1	292.462	280.512	341.317	421.091	405.416	453.64	0.00775809	304.764	426.716	1.40015	0.485584
226	NAPRT	1094.38	1237.86	1305.49	1450.38	1421.5	1549.31	0.0316123	1212.58	1473.73	1.21537	0.281396
227	QSOX2	701.232	847.101	658.532	1256.98	1047.32	1152.13	0.00752355	735.622	1152.14	1.56622	0.647284
228	CHMP1B	894.026	913.93	879.896	1176.06	1230.6	1180.37	0.000495629	895.951	1195.68	1.33453	0.416336
229	PHF5A	773.369	841.463	759.158	1319.92	1219.76	1261.99	0.000274436	791.33	1267.22	1.60138	0.679319
230	NUFIP2	12952.1	13147.3	11618.7	18326.9	18754.9	19831	0.000635996	12572.7	18970.9	1.5089	0.593496
231	VN1R5	1020.37	939.466	940.976	1268.01	1279.88	1248.54	0.00411998	966.937	1265.48	1.30875	0.388187
232	RETREG3	1058.84	1206.25	1039.77	1423.21	1646.19	1652.77	0.00918586	1101.62	1574.06	1.42886	0.514861
233	MEX3D	93.9941	NA	76.9842	139.534	NA	155.046	0.0335869	85.4891	147.29	1.72291	0.784846
234	SPATS2	199.407	271.737	266.666	403.589	357.902	342.156	0.0164502	245.937	367.882	1.49584	0.580958
235	STX12	220.93	314.897	275.186	647.791	498.088	537.056	0.00897689	270.338	560.978	2.0751	1.05318
236	PLD3	1534.43	1728.72	1721.39	2201.78	2001.31	1858.86	0.0473718	1661.51	2020.65	1.21615	0.282322
237	MFN1	1107.35	1190.48	1159.21	1424.86	1421.74	1417.64	0.00766692	1152.35	1421.41	1.23349	0.302751
238	ABI1	1291.52	1222.44	1089.87	1485.38	1707.02	1606.11	0.0104412	1201.28	1599.5	1.3315	0.413056
239	ARHGAP18	1396.66	1290.39	1221.44	1888.55	1824.26	2071.28	0.00345073	1302.83	1928.03	1.47988	0.565479
240	GALNT4	497.045	362.144	398.717	770.974	766.148	782.585	0.0117859	419.302	773.236	1.8441	0.882918
241	PAF1	589.293	731.793	580.444	1916.5	1852.34	1816.04	0.000123734	633.843	1861.63	2.93705	1.55437
242	ANKRD52	840.66	889.531	936.385	1413.3	1233.32	1479.42	0.0133768	888.859	1375.35	1.54732	0.629769
243	ATAD1	2281.01	2337.72	2456.05	2771.55	3152.16	2820.86	0.0285253	2358.26	2914.86	1.23602	0.305702
244	NUP35	4085.65	3230.83	3884.5	5294.14	4647.07	4834.77	0.023856	3733.66	4925.33	1.31917	0.399629
245	PLBD2	796.093	844.193	752.939	952.237	1015.03	926.369	0.0110072	797.742	964.545	1.20909	0.273927
246	FBLIM1	2671.96	3037.63	2587.93	5000.57	3881.99	4934.16	0.024982	2765.84	4605.57	1.66516	0.735663
247	UBLCP1	753.944	673.723	714.461	851.07	884.781	832.054	0.0100377	714.043	855.968	1.19876	0.261547
248	SELENOM	166.181	107.495	157.767	253.608	241.01	290.536	0.00836013	143.814	261.718	1.81983	0.863806
249	IRGQ	1987.93	1883.1	1932.59	3283.88	3021.36	3258.64	0.00185137	1934.54	3187.96	1.64792	0.720643
250	H1-10	3650.67	4609.08	4742.07	6586.43	7427.16	7235.58	0.00397202	4333.94	7083.06	1.63432	0.708693
251	ARHGEF2	841.739	842.015	891.636	1272.37	1148.53	1220.39	0.00371947	858.463	1213.76	1.41388	0.499659
252	STMN2	113.808	NA	123.488	3622.78	3007.52	3605.51	0.00373483	118.648	3411.94	28.7568	4.84583
253	YIPF5	185.012	134.227	209.001	230.639	267.123	291.455	0.0393095	176.08	263.072	1.49405	0.579228
254	CYFIP2	168.69	169.808	156.036	227.674	224.229	204.94	0.00524366	164.845	218.948	1.32821	0.409479
255	PAWR	515.497	515.233	522.233	667.153	645.66	708.31	0.0125767	517.654	673.708	1.30146	0.380134
256	SLC38A2	1583.14	420.386	1871.1	4224.45	3576.51	4167.95	0.0136376	1291.54	3989.64	3.08905	1.62716
257	PURB	319.589	350.825	542.694	587.242	807.544	773.297	0.0311703	404.369	722.694	1.78721	0.837712
258	CLCC1	363.379	390.205	364.464	487.893	439.512	423.88	0.0393193	372.683	450.428	1.20861	0.27335
259	CNN2	3836.28	4023.47	4025.98	6070.11	5753.36	5851.34	0.000169589	3961.91	5891.6	1.48706	0.572464
260	VAT1	6108.25	6050.42	5552.99	9533.07	9556.81	10072.1	0.000105618	5903.89	9720.66	1.64648	0.719389
261	TTC1	543.117	606.107	601.609	712.988	751.307	710.56	0.00679141	583.611	724.952	1.24218	0.312878
262	ACO2	2016.06	2013.15	1918.48	2517.64	2359.91	2415.9	0.00213552	1982.56	2431.15	1.22627	0.294272
263	SDF4	1776.3	1450.89	1452.03	2177.47	2101.55	1941.38	0.0221178	1559.74	2073.47	1.32937	0.410739
264	TMEM43	7447.95	6926.76	6493.12	9693.83	8926	9169.05	0.00335864	6955.94	9262.96	1.33166	0.413227
265	NDUFAF3	1508.12	1372.63	1664.59	1842.32	1942.79	2005.14	0.0211166	1515.11	1930.08	1.27389	0.349237
266	PDCD10	1112.29	1218.01	1089.97	1536.57	1354.56	1399.75	0.0154884	1140.09	1430.29	1.25454	0.327163
267	NTMT1	160.525	162.489	176.126	227.027	218.813	211.612	0.00139944	166.38	219.151	1.31717	0.397441
268	TUBB2B	1665.49	1829.56	1692.24	2400.94	2005.63	2400.12	0.0407543	1729.1	2268.9	1.31219	0.391972
269	ITPA	1557.31	1408.42	1435.43	1734	1849.04	1776.95	0.00632727	1467.05	1786.66	1.21786	0.284346
270	UBL5	1065.82	1238.95	1307.13	1510.75	1667.6	1562.17	0.0165079	1203.97	1580.17	1.31247	0.392287
271	TNKS1BP1	703.214	709.104	695.596	980.564	974.986	886.255	0.0140947	702.638	947.268	1.34816	0.430992
272	TTYH3	218.643	347.597	290.875	452.71	491.706	442.658	0.0286249	285.705	462.358	1.61831	0.694484
273	SLC38A1	134.067	127.939	140.603	212.949	172.415	206.087	0.0293703	134.203	197.15	1.46905	0.554879
274	UNC45A	1079.06	1144.55	1167.35	1548.69	1638.34	1439.72	0.00892851	1130.32	1542.25	1.36444	0.448305
275	EHD1	5619.16	5125.22	4658.35	6572.51	6621.86	5934.2	0.0269354	5134.24	6376.19	1.24189	0.312543
276	RANBP3	1177.39	1288.72	1119.37	1648.39	1407.79	1624.02	0.0216792	1195.16	1560.07	1.30532	0.384404
277	AAMDC	596.844	678.048	614.586	1161.74	1218.83	1032.44	0.00474245	629.826	1137.67	1.80632	0.853057
278	L2HGDH	258.657	309.042	320.262	384.829	496.688	416.912	0.034138	295.987	432.81	1.46226	0.548199
279	EML4	1277.1	1125.73	1148.04	1574.26	1430.49	1386.77	0.0202338	1183.62	1463.84	1.23674	0.306548
280	MCCC2	1861.99	2024.99	2068.38	2300.66	2402.59	2497.95	0.00825959	1985.12	2400.4	1.2092	0.274049
281	CD320	NA	440.101	475.339	752.738	702.113	NA	0.0179836	457.72	727.426	1.58924	0.668334
282	MED4	110.374	103.626	122.392	175.693	158.489	137.706	0.0359762	112.131	157.296	1.40279	0.488301
283	PDLIM7	1764.81	2148.57	1861.38	2721.68	2442.07	2973.98	0.0172788	1924.92	2712.58	1.40919	0.494865
284	SERINC1	1805.57	1764.95	1514.02	2469.86	2147.68	2224.01	0.0118471	1694.85	2280.52	1.34556	0.428206
285	TOMM22	616.135	713.603	773.651	1068.31	1127.44	1099.11	0.00699499	701.13	1098.29	1.56645	0.647501
286	ZCCHC3	141.475	137.77	155.041	405.525	396.994	418.151	6.77916e-06	144.762	406.89	2.81075	1.49096
287	TXLNG	630.228	566.04	745.603	847.594	880.404	776.302	0.0491724	647.29	834.767	1.28963	0.36696
288	MTPAP	152.693	152.438	189.316	253.564	222.664	228.35	0.0122507	164.816	234.859	1.42498	0.510944
289	C9orf78	326.556	152.924	237.798	525.223	610.618	447.683	0.0138124	239.093	527.841	2.20769	1.14253
290	UBP1	78.6243	90.2189	57.4719	113.745	132.692	140.426	0.0136063	75.4384	128.954	1.7094	0.77349
291	OGFR	390.47	66.7282	138.094	992.588	811.961	961.373	0.00652152	198.431	921.974	4.64633	2.21609
292	FLRT3	148.656	126.06	NA	262.111	250.933	294.599	0.00535247	137.358	269.214	1.95995	0.970814
293	CLIP2	54.9631	53.9041	47.035	90.2778	124.672	117.555	0.0251188	51.9674	110.835	2.13278	1.09273
294	TES	2185.3	2176.13	1982.01	3100.46	2807.88	2824.97	0.00347304	2114.48	2911.1	1.37675	0.461263
295	CEMIP2	1092.3	1106.99	1023.64	1951.39	1803.45	1909.65	0.000355964	1074.31	1888.16	1.75756	0.813573
296	NRBP1	2176.6	2028.88	2045.38	2435.01	2552.36	2782.7	0.0235351	2083.62	2590.02	1.24304	0.313873
297	XPO7	1292.76	1398.3	1120.9	2133.51	2117.97	1821.54	0.0050777	1270.65	2024.34	1.59315	0.671881
298	FBXO2	1394.88	1369.88	1326.62	2263.12	2285.21	2433.39	0.00110892	1363.79	2327.24	1.70645	0.770995
299	CORO1C	10535.3	10282.1	10329.6	14798.4	13829.4	14034.4	0.00375	10382.3	14220.7	1.3697	0.453865
300	SLC6A14	608.847	726.867	673.93	1180.67	1355.46	1286.72	0.00112244	669.881	1274.28	1.90225	0.927709
301	L1RE1	6934.05	7610.83	7716.03	12748.9	10581.9	10889.2	0.0182019	7420.3	11406.7	1.53722	0.620327
302	G3BP2	1602.19	1595.47	1646.46	3426.28	3410.12	3398.52	2.60559e-06	1614.71	3411.64	2.11285	1.07919
303	BCS1L	302.172	321.194	431.166	634.071	596.66	604.655	0.017094	351.511	611.795	1.74047	0.799481
304	AKAP2	1849.13	1458.2	1701.1	2469.79	2066.59	2149.09	0.0292443	1669.48	2228.49	1.33484	0.416671
305	KDM2A	1112.16	1136.62	1270.55	1827.48	1781.52	1664.12	0.00107646	1173.11	1757.71	1.49833	0.583356
306	NOSIP	321.057	339.328	236.763	454.761	459.391	483.572	0.0267198	299.049	465.908	1.55796	0.639662
307	MEMO1	656.255	803.33	728.426	1023.31	970.956	1007.89	0.0148572	729.337	1000.72	1.37209	0.456379
308	SH3GLB1	1080.44	1100.43	1250.51	1940.05	1599.54	1645.14	0.016974	1143.79	1728.24	1.51098	0.59548
309	CAB39	816.064	749.274	721.601	991.626	946.889	840.606	0.045626	762.313	926.374	1.21521	0.281211
310	FARP1	125.35	133.96	99.7604	187.6	173.023	232.777	0.0295154	119.69	197.8	1.6526	0.724738
311	ATG4B	1771.77	1676.71	1788.46	2074.71	2312.04	2504.36	0.0389566	1745.65	2297.04	1.31587	0.396012
312	ARIH1	1703.93	1879.14	1839.8	2294.11	2197.5	2272.59	0.00453101	1807.62	2254.73	1.24735	0.318863
313	YTHDF2	3039.74	2895.39	2997.87	3986.27	3965.62	4214.37	0.00114321	2977.67	4055.42	1.36195	0.445669
314	HEBP2	1290.31	1364.69	1293.7	1659.85	1908.53	1702.45	0.0210496	1316.23	1756.94	1.33483	0.416652
315	MRFAP1	642.968	633.596	607.236	767.139	935.676	907.658	0.0386431	627.933	870.158	1.38575	0.470665
316	LRRFIP2	640.592	609.267	621.139	945.402	945.585	839.954	0.0107901	623.666	910.314	1.45962	0.54559
317	F11R	848.05	934.053	836.359	1081.91	1117.28	1067.15	0.00901849	872.821	1088.78	1.24743	0.318955
318	NPTN	2711.55	3045.96	3109.07	4000.25	3639.97	3628.31	0.00993165	2955.53	3756.18	1.2709	0.34585
319	ALG6	776.322	976.478	907.25	1146.09	1272.51	1258.69	0.0119564	886.683	1225.76	1.38241	0.46719
