# Supplementary material for: Targeting YBX1‐m5C mediates RNF115 mRNA circularisation and translation to enhance vulnerability of ferroptosis in hepatocellular carcinoma
Source: Clin Transl Med. 2025 Mar 15;15(3):e70270. doi: 10.1002/ctm2.70270 (PMC11910144; doi:10.1002/ctm2.70270)
Supplement: Supplementary file 8 — Supporting Information [file CTM2-15-e70270-s006.xlsx]

## Sheet: yb540_last_down_1.2
Table S7: The list of downregulated proteins after YBX1 knockdown with the si-YBX1-540 construct.
	Genes	si-nc1	si-nc2	si-nc3	si-YBX1-540_1	si-ybx1-540_2	si-ybx1-540_3	Pvalue_si-ybx1-540	mean_si-nc	mean_si-ybx1-540	si-ybx1-540_si-nc	log2_si-ybx1-540_si-nc
1	SMAP	355.194	402.339	347.322	291.123	290.56	281.666	0.0390177	368.285	287.783	0.781414	-0.355841
2	PLOD2	3412.81	3404.59	3374.25	1170.39	1354.1	1177.67	0.000514844	3397.22	1234.05	0.363254	-1.46095
3	BIN1	1759.52	1579.25	1493.66	1055.35	995.381	709.193	0.00814706	1610.81	919.975	0.571126	-0.80812
4	SCD	2962.31	2714.52	3754.55	1211.02	1289.21	1465.1	0.0233021	3143.79	1321.78	0.42044	-1.25003
5	NHERF1	15772	14246.6	14905.7	10886.6	10273.4	8141.89	0.0112051	14974.8	9767.3	0.65225	-0.616502
6	TNPO2	369.679	375.353	407.88	310.412	339.137	309.889	0.0148555	384.304	319.813	0.832187	-0.265021
7	SLC16A3	1118.9	1037.58	1047.96	884.423	855.866	869.612	0.0103875	1068.15	869.967	0.814464	-0.296077
8	SLC31A1	859.315	957.208	967.703	801.806	747.246	654.312	0.0266325	928.075	734.455	0.791374	-0.337568
9	PHGDH	9814.96	10133.8	10010.9	8540.42	8243.99	7395.03	0.0238805	9986.55	8059.81	0.807067	-0.30924
10	PROM1	482.324	428.52	363.192	316.983	306.413	241.862	0.0370242	424.679	288.419	0.679147	-0.558204
11	B4GAT1	1962.62	1869.94	2320.26	834.797	885.957	878.812	0.0122975	2050.94	866.522	0.4225	-1.24298
12	RAD21	1263.01	1229.32	1259.34	969.561	1058.45	997.309	0.00537224	1250.56	1008.44	0.806393	-0.310445
13	FADS1	1202.43	978.62	1262.06	565.265	486.687	475.29	0.0114394	1147.7	509.081	0.443565	-1.17278
14	ACSL4	5850.86	6006.92	6090.95	1918.86	1781.67	1957.74	2.72843e-06	5982.91	1886.09	0.315246	-1.66545
15	UGDH	3991.61	3728.91	3839.87	2955.22	3083.77	3131.69	0.00166517	3853.46	3056.89	0.793285	-0.334089
16	CTNND1	2329.96	2069.81	2238.72	1319.56	1269.74	1584.99	0.00330265	2212.83	1391.43	0.628801	-0.669324
17	CLUH	2350.51	2275.57	2434.03	1430.01	1566.46	1564.99	0.000205742	2353.37	1520.49	0.646089	-0.630195
18	PPP6R2	625.253	553.06	548.733	479.694	506.264	413.291	0.0429524	575.682	466.416	0.810198	-0.303654
19	SEC22B	11644	10885.5	11045.7	6451.82	5651.1	5518.29	0.000191678	11191.7	5873.74	0.524828	-0.930083
20	ERAL1	802.283	881.561	805.088	622.345	560.926	429.086	0.0217117	829.644	537.452	0.647811	-0.626356
21	CPD	7366.6	7179.81	6844.7	5044.84	5246.15	4717.58	0.000605505	7130.37	5002.86	0.701627	-0.511225
22	WFS1	1461.76	1540.52	1536.42	759.559	798.536	853.686	4.71872e-05	1512.9	803.927	0.531381	-0.91218
23	TOMM70	2063.1	2077.06	1993.03	1440.53	1308.24	1175.45	0.00594768	2044.4	1308.07	0.639833	-0.644232
24	SEC24D	1249.96	1320.61	1290.66	840.136	644.655	652.822	0.0073725	1287.08	712.538	0.553609	-0.85306
25	AGFG2	627.004	566.084	566.288	265.835	258.223	233.008	0.000792877	586.459	252.355	0.430304	-1.21657
26	RTN3	2458.96	2256.15	2419.72	2027.36	1736.49	1782.51	0.0113684	2378.28	1848.79	0.777364	-0.363338
27	MPZL1	162.817	146.461	174.245	124.278	131.721	112.85	0.0219243	161.174	122.95	0.762837	-0.390554
28	IPO7	2570.22	2524.32	2575.73	2110.84	2034.52	2034.76	0.000228347	2556.76	2060.04	0.805724	-0.311643
29	SEC24A	1445.22	1446.91	1435.5	1109.7	1249.73	1228.68	0.0291866	1442.54	1196.04	0.829117	-0.270353
30	SEC24B	NA	726.888	772.034	591.87	552.033	619.031	0.0217336	749.461	587.645	0.78409	-0.350909
31	MPC2	1361.54	1367.87	1481.85	939.833	1021.32	1119.85	0.00555739	1403.75	1027	0.731611	-0.450852
32	AP2A1	4643.13	4150.87	4766.07	3309.73	3543.38	3468.14	0.0191454	4520.02	3440.42	0.76115	-0.393747
33	TXNDC12	2620.74	2850.37	2203.59	1803.42	1691.71	1312.33	0.0183792	2558.23	1602.49	0.626404	-0.674836
34	CLPTM1	2102.85	1864.08	1899.38	1091.54	1244.25	1315.9	0.00186246	1955.44	1217.23	0.622485	-0.683889
35	LDHA	28680	31694.8	27558.9	21338.3	21982	21168.8	0.020657	29311.2	21496.4	0.733383	-0.447361
36	GLUD1	5983.73	6003.47	6086.37	4370.41	4261.07	4447.84	7.12923e-05	6024.52	4359.77	0.723671	-0.466594
37	GOT2	5418.58	5906.64	5308.17	4228.64	4327	3881.15	0.00472154	5544.46	4145.6	0.7477	-0.419468
38	EGFR	1437.84	1511.95	1525.36	621.67	692.93	654.319	2.97845e-05	1491.72	656.306	0.439967	-1.18453
39	HP	8280.69	7375.12	7962.66	3477.8	NA	3050.45	0.000948176	7872.82	3264.12	0.414607	-1.27018
40	CA2	10533.5	10697.8	9070.13	5878.31	6125.84	5573.98	0.00946459	10100.5	5859.38	0.580109	-0.785604
41	ASS1	1861.37	1868.61	2018.43	1057.29	1143.53	1015.57	0.000307176	1916.14	1072.13	0.559527	-0.837721
42	SERPINC1	932.604	760.156	872.036	626.417	669.51	698.265	0.0481234	854.932	664.731	0.777525	-0.36304
43	SERPINA1	5636.05	5510.36	5086	2998.59	3124.28	2593.19	0.000413278	5410.8	2905.35	0.536954	-0.897129
44	AGT	1648.75	1641.91	1364.17	511.421	559.815	550.857	0.00732538	1551.61	540.698	0.348475	-1.52087
45	HBB;HBD	2587.16	2619.24	2616.04	2286.28	2070.08	1893.47	0.0428947	2607.48	2083.28	0.798962	-0.323802
46	COL2A1	726.646	656.771	641.91	378.678	413.711	366.196	0.00204683	675.109	386.195	0.572048	-0.805791
47	APOA1	1081.35	995.2	1115.45	494.595	410.278	227.903	0.00536792	1064	377.592	0.35488	-1.4946
48	APOE	1865.16	1962.68	2344.72	1264.26	1065.69	753.057	0.00785151	2057.52	1027.67	0.49947	-1.00153
49	APOC1	156.294	136.018	159.534	69.0252	98.7966	48.5931	0.0177182	150.615	72.1383	0.478957	-1.06203
50	FGA	2347.33	2310.85	2421	584.833	468.393	697.539	0.000193321	2359.73	583.588	0.247312	-2.0156
51	FGB	4019.68	3721.25	3992.34	1560.22	1416.92	1415.09	0.000199883	3911.09	1464.08	0.37434	-1.41758
52	FGG	1132.64	1125.41	1165.77	337.108	309.371	332.23	2.66174e-06	1141.27	326.236	0.285853	-1.80665
53	FN1	1832.62	1640.54	1669.16	1370.72	1369.81	1480.18	0.0178813	1714.11	1406.9	0.820779	-0.284934
54	RBP4	3104	3204.33	2990.5	254.051	296.297	305.147	0.000229609	3099.61	285.165	0.0920003	-3.44222
55	AMBP	1275.75	1242.96	986.64	756.34	896.377	751.197	0.0375427	1168.45	801.305	0.685784	-0.544173
56	ALB	8253.69	7384.27	6896.67	3153.08	3302.99	2780.83	0.00346352	7511.54	3078.97	0.409898	-1.28666
57	AFP	4472	4193.34	3959.71	2566.21	2280.65	2175.35	0.000756533	4208.35	2340.74	0.556212	-0.846292
58	GC	355.662	343.322	325.713	236.437	218.427	224.582	0.000939685	341.566	226.482	0.66307	-0.592767
59	TFRC	5233.19	5389.22	5284.2	3655.84	3669.84	3680.61	0.000610396	5302.2	3668.76	0.691932	-0.531298
60	TF	11645.5	10811.3	11094.6	4881.48	4803.14	4395.29	9.37917e-05	11183.8	4693.3	0.419652	-1.25273
61	LTF	1991.99	1818.54	1546.63	1194.66	1175.68	962.613	0.0178004	1785.72	1110.98	0.622149	-0.684667
62	RAF1	7522.86	8381.29	8733.39	6020.9	4277.93	5519.18	0.0125856	8212.51	5272.67	0.642029	-0.63929
63	APOB	1358.89	1639.16	1750.99	376.834	545.053	186.49	0.00155701	1583.01	369.459	0.23339	-2.09919
64	SOD2	3739.29	3796.03	3366.94	2956.45	2933.69	2372.57	0.0238428	3634.09	2754.24	0.75789	-0.39994
65	OAT	2294.79	2021.27	2041.23	1320.37	1325.77	1262.71	0.00871578	2119.1	1302.95	0.614861	-0.701668
66	GAPDH	83402.2	80028.7	85163.3	68508.5	69370.8	65437.9	0.00174921	82864.7	67772.4	0.817868	-0.29006
67	RPN2	6569.03	6359.18	6223.63	4991.74	5000.01	5747.94	0.0316634	6383.95	5246.56	0.821837	-0.283076
68	ATP1A1	7593.11	6768.6	6890.34	4735.51	4264.34	4179.8	0.00171995	7084.02	4393.22	0.620159	-0.68929
69	ARG1	1149.17	1004.77	1197.56	555.856	618.094	424.306	0.00198932	1117.17	532.752	0.476878	-1.06831
70	ALDH2	3268.77	3326.59	3140.86	2129.93	2111.27	2062.89	0.000803905	3245.41	2101.36	0.647488	-0.627074
71	HMGN1	2018.23	1910.25	1935.62	1547.16	1487.13	1338.61	0.00558102	1954.7	1457.63	0.745707	-0.423319
72	ICAM1	3392.69	3512.29	3136.45	2925.55	2730.17	2479.5	0.0210563	3347.14	2711.74	0.810165	-0.303711
73	RPLP1	6000.87	6403.45	5638.6	4993.76	4156.98	4725.84	0.0141164	6014.31	4625.53	0.769087	-0.378781
74	RPLP2	21148.3	22687.5	25577	18213.5	18339	13181.6	0.0408045	23137.6	16578	0.716498	-0.480966
75	RPLP0	11965.2	12527.1	12722.9	10103.8	9432.09	10749.9	0.0110804	12405.1	10095.3	0.813802	-0.297251
76	CDK1	10742.2	10536.4	12096.2	6713.62	6291.46	7149.95	0.00421127	11124.9	6718.34	0.6039	-0.727619
77	GPI	9432.86	9283.81	8987.17	4115.56	3973.41	4107.09	0.000176332	9234.61	4065.35	0.44023	-1.18367
78	PROS1	197.191	176.312	159.979	116.646	102.443	60.4673	0.0187909	177.827	93.1854	0.524022	-0.932301
79	ASGR1	449.532	521.22	388.31	231.062	346.8	190.729	0.0330501	453.021	256.197	0.56553	-0.822323
80	LAMB1	8347.78	8296.67	7910.37	6284.03	5714.65	6796.28	0.0139635	8184.94	6264.99	0.765429	-0.38566
81	ANXA6	4726.03	3976.86	5098.79	3645.99	3544.52	2775.13	0.0425191	4600.56	3321.88	0.72206	-0.46981
82	RHOC	5751.31	5548.21	5448.69	4687.51	4706.25	4364.05	0.00259702	5582.74	4585.94	0.82145	-0.283756
83	SLC3A2	3533.83	3514.95	3317.47	2313.53	2104.48	2322.15	0.000262163	3455.42	2246.72	0.650202	-0.621039
84	HMOX1	1496.28	1398.91	1363.26	810.555	753.251	768.689	0.00111555	1419.48	777.498	0.547733	-0.868454
85	SULT1A3;SULT1A4	62.4936	52.9126	54.3457	39.1296	27.9741	23.7409	0.0125084	56.584	30.2815	0.535161	-0.901955
86	H1-4	45117.8	46374.7	48583	32726.8	32875.6	38637.5	0.0120636	46691.8	34746.6	0.744169	-0.426297
87	LAMC1	1151.25	1093.42	995.644	741.571	747.353	677.517	0.00637271	1080.1	722.147	0.66859	-0.580807
88	HSPA8	26705.3	27059.9	26461.6	22759.1	22090.6	20736.1	0.0098545	26742.3	21861.9	0.817505	-0.290701
89	SLC2A1	1399.37	1378.77	1577.7	1072.54	970.755	987.417	0.0087569	1451.95	1010.24	0.695781	-0.523294
90	TOP2A	2923.82	3223.11	3369.41	2167.93	2140.1	2273.33	0.0117314	3172.11	2193.79	0.691585	-0.532021
91	PC	3752.4	3761.3	4089.57	2727.4	2729.45	3068.88	0.0029554	3867.76	2841.91	0.73477	-0.444636
92	IGF2R	2753.63	2581.67	2543.25	2215.97	2067.17	2024.5	0.00396697	2626.18	2102.55	0.800609	-0.32083
93	CKB	17304.2	16427.1	17178.1	13502.4	13813.9	11989.2	0.00949488	16969.8	13101.8	0.772068	-0.373201
94	PDIA4	5720.76	5596.31	5554.06	4343.83	4468.41	3965.54	0.00711538	5623.71	4259.26	0.757375	-0.400919
95	P4HA1	3094.27	2898.27	3129.93	2097.27	2285.73	2068.4	0.000863005	3040.82	2150.47	0.707199	-0.499812
96	MTHFD2	1002.81	828.382	839.824	568.936	700.314	738.009	0.0443553	890.339	669.086	0.751496	-0.412162
97	MIF	15954.2	13713.4	13567.1	11219.1	11832.5	10983.6	0.0467483	14411.6	11345.1	0.78722	-0.345162
98	HSP90B1	40081.6	39714.6	39265.6	33054.8	31257.2	30397.8	0.00560234	39687.3	31569.9	0.795468	-0.330125
99	IDE	2872.34	3041.48	2992.28	2144.46	1980.34	1862.12	0.00131022	2968.7	1995.64	0.672227	-0.57298
100	ANPEP	1243.75	1408.9	1364.45	869.005	742.075	746.627	0.00115233	1339.03	785.902	0.586918	-0.76877
101	PVR	1783.45	1593.84	1491.7	1177.64	1239.52	1189.62	0.0337226	1623	1202.26	0.740766	-0.432911
102	HPGD	343.094	284.878	252.68	51.0289	88.7913	81.7841	0.00641804	293.551	73.8681	0.251637	-1.99059
103	NQO1	2149.12	2160.34	2078.88	1805.63	1745.66	1700.62	0.000777399	2129.45	1750.64	0.822109	-0.282599
104	ARSB	1303.73	1359.89	1261.96	953.537	738.352	944.727	0.0153172	1308.53	878.872	0.67165	-0.574218
105	POR	2499.86	2418	2212.79	1848.09	1950.95	1897.95	0.0210486	2376.88	1899	0.798944	-0.323834
106	ATP2A2	8538.72	8804.54	9479.89	6470.77	6793.71	7547.02	0.00953756	8941.05	6937.17	0.775878	-0.366098
107	CTPS1	2476.39	2423.34	2514.58	2001.57	1979.92	2086.04	0.0005225	2471.44	2022.51	0.818354	-0.289203
108	LGALS3	2250.42	2674.33	1848.83	1060.38	1389.19	1049.45	0.0283802	2257.86	1166.34	0.516569	-0.952968
109	SDC1	165.064	162.79	157.927	112.103	103.485	130.009	0.0208415	161.927	115.199	0.711426	-0.491215
110	SRM	1321.21	1231.49	1366.01	979.366	929.194	955.662	0.00665708	1306.24	954.741	0.730909	-0.452235
111	ITIH2	2995.27	3224.95	3107.65	2495.11	2404.25	2633.9	0.00313905	3109.29	2511.09	0.807608	-0.308273
112	RAB3B	NA	2100.37	2244.08	1468.92	1464.39	1602.63	0.0212568	2172.22	1511.98	0.696051	-0.522734
113	M6PR	1014.24	938.681	817.223	682.008	714.506	542.461	0.0239956	923.381	646.325	0.699955	-0.514667
114	ATP6V1C1	1804.66	1912.37	1933.31	1556.07	1486.05	1432.13	0.00194241	1883.45	1491.42	0.791855	-0.336692
115	NT5E	994.237	1104.29	1089.46	804.335	643.81	856.363	0.025882	1062.66	768.169	0.722872	-0.468187
116	TGM2	2124.31	2052.21	2125.88	1009.97	948.956	906.873	1.11285e-05	2100.8	955.266	0.454716	-1.13696
117	PAICS	5257.26	4880.35	5260.78	4042.09	4174.58	3978.1	0.00576525	5132.8	4064.92	0.791951	-0.336517
118	ITGA6	588.376	622.981	630.62	447.868	512.663	447.569	0.00827149	613.992	469.367	0.76445	-0.387505
119	AHCY	13304.2	13462.6	13022.5	11104.1	10852.9	11227.1	0.000232711	13263.1	11061.4	0.833996	-0.261888
120	DDX6	4311.42	4588.38	4068.18	3490.4	2967.54	3372.88	0.00877275	4322.66	3276.94	0.758084	-0.39957
121	MGAT1	688.223	652.867	676.376	480.544	493.47	461.683	0.000166761	672.489	478.566	0.711634	-0.490793
122	EEF1G	13238.2	12733.3	12879.9	9737.59	10055.3	10115.9	0.000141012	12950.5	9969.6	0.769825	-0.377397
123	AK4	2628.91	2297.26	2178.68	1448.96	1614.76	1269.74	0.00669911	2368.28	1444.49	0.60993	-0.713285
124	RPL10	6625.32	6943.21	8183.14	4968.14	5402.31	6147.99	0.0461299	7250.56	5506.15	0.75941	-0.397049
125	CALR	11417	12852.1	12870.1	9582.08	9973.75	9153.43	0.0145534	12379.7	9569.75	0.773018	-0.371427
126	CANX	7991.09	8111.72	7915.31	6507.62	6543.66	5230.26	0.0452622	8006.04	6093.85	0.761156	-0.393736
127	POLD1	5477.99	5298.82	5664.14	3573.28	3497.26	3935.09	0.000607404	5480.32	3668.54	0.669404	-0.579052
128	RPL12	16697.3	16627	15887.9	13111.7	11865.8	12977.8	0.00245978	16404.1	12651.8	0.771258	-0.374715
129	CMPK1	3279.93	3220.45	2963.52	2613.2	2616.44	2298.42	0.0109819	3154.63	2509.35	0.79545	-0.330157
130	PPP2R1B	2190.19	2151.65	2050.46	1076.15	1049.9	1182.89	6.07456e-05	2130.77	1102.98	0.517645	-0.949966
131	ADSS2	3100.36	3280.84	3389.52	2767.31	2450.42	2265.75	0.0177683	3256.91	2494.49	0.765909	-0.384756
132	MAT2A	2738.21	2873.76	2520.45	2237.18	2161.85	2172.31	0.031621	2710.81	2190.45	0.808042	-0.307497
133	SDC4	162.359	174.928	150.994	61.9109	51.7379	NA	0.00115342	162.76	56.8244	0.349129	-1.51817
134	SLC6A6	671.893	687.567	709.404	408.014	368.16	473.909	0.00699818	689.621	416.694	0.604236	-0.726815
135	ACSL1	2606.22	2959.46	2607.86	1874.52	1775.93	1905.97	0.0112011	2724.51	1852.14	0.679806	-0.556805
136	CKS2	55.6919	62.6846	56.9783	43.367	37.894	36.0165	0.00327499	58.4516	39.0925	0.668801	-0.580351
137	PFN2	1567.72	1614.52	1657.69	865.31	860.133	653.631	0.003249	1613.31	793.025	0.491551	-1.02459
138	CTNNB1	1696.22	1655.87	1611.36	1398.25	1338.43	1393.33	0.00112279	1654.48	1376.67	0.832085	-0.265198
139	CHKA	1420.09	1442.12	1467.08	997.578	1050.95	831.129	0.0152238	1443.1	959.886	0.665157	-0.588233
140	CPOX	2179.13	2077.15	2045.7	1719.84	1630.97	1517.13	0.00390708	2100.66	1622.65	0.772446	-0.372494
141	NUDT1	423.608	442.72	498.439	357.481	386.11	308.474	0.0308686	454.922	350.688	0.770875	-0.375431
142	PGM1	2113.2	1922.67	1942.57	1602.24	1509.04	1390.88	0.00461875	1992.81	1500.72	0.753066	-0.409152
143	PPP1CC	447.454	483.325	580.386	388.241	344.263	333.761	0.0487189	503.722	355.422	0.705591	-0.503095
144	DDOST	7339.26	7594.62	7165.53	5894.97	5691.6	6318.39	0.00504213	7366.47	5968.32	0.810201	-0.303649
145	HNF4A	482.876	480.184	522.471	232.665	203.585	173.692	0.00023842	495.177	203.314	0.410589	-1.28423
146	RPL35	10100.1	10919.6	9206.15	8064.48	8033.96	6925.14	0.02058	10075.3	7674.53	0.761718	-0.392671
147	ACADSB	2193.62	2019.74	2055.19	1622.52	1532.92	1794.22	0.0121872	2089.52	1649.89	0.789602	-0.340802
148	MKI67	5277.8	5127.61	5196.94	1597.42	1466.46	1513.34	4.44317e-07	5200.78	1525.74	0.293367	-1.76922
149	CRKL	2155.72	2055.98	1897.18	1593.36	1537.93	1065.17	0.0455042	2036.29	1398.82	0.686944	-0.541735
150	RPL5	6086.04	6379.5	6962.28	4819.6	5130.13	5802.84	0.0349324	6475.94	5250.86	0.810825	-0.302537
151	IREB2	317.543	236.401	280.881	84.3269	115.618	165.025	0.00918803	278.275	121.657	0.437181	-1.1937
152	PRRC2A	1322.84	1154.13	1167.54	1015.93	851.823	979.514	0.0227477	1214.84	949.089	0.781248	-0.356147
153	SLC11A2	382.283	433.245	386.645	314.763	200.351	224.101	0.0308964	400.724	246.405	0.614899	-0.701579
154	FASN	17208.1	16934.8	17490.6	10383.5	10318.1	11700.4	0.00215552	17211.2	10800.7	0.627538	-0.672225
155	PCYT1A	1869.73	1949.59	1747.05	1450.06	1382.44	1481.01	0.00852604	1855.46	1437.84	0.774923	-0.367875
156	GATM	4129.01	4132.58	3973.88	3294.86	3536.65	3211.38	0.00662726	4078.49	3347.63	0.820801	-0.284895
157	DNM2	5025.96	4636.15	5060.9	1894.26	1845.38	1803.14	0.00142567	4907.67	1847.59	0.376471	-1.40939
158	PAPOLA	1061.6	973.596	1017.21	757.136	747.378	792.293	0.00290792	1017.47	765.602	0.752458	-0.410317
159	GPC3	451.81	465.909	459.892	291.681	320.513	299.098	0.000672624	459.204	303.764	0.661502	-0.596183
160	HSD17B4	3054.16	3065.71	2952.97	2354.96	2392.16	2303.97	0.000202046	3024.28	2350.36	0.777165	-0.363708
161	RPS6KA3	5926.95	5822.94	6075.3	4062.14	4444.53	4688.39	0.00677362	5941.73	4398.35	0.740248	-0.43392
162	KPNA2	4765.7	4751.78	4261.84	2495.75	2446.66	2567.88	0.00466804	4593.11	2503.43	0.545041	-0.875564
163	MAP2K6	1159.41	1060.63	1005.99	818.222	826.62	892.764	0.0198276	1075.34	845.869	0.786603	-0.346292
164	AGFG1	3441.39	3063.2	3044.05	1809.74	1595.41	1689.6	0.00231803	3182.88	1698.25	0.533558	-0.906284
165	HK2	3939.59	4091.98	3997.46	2930.13	3146.7	2988.18	0.000457192	4009.68	3021.67	0.753594	-0.40814
166	ARFIP1	3267.24	3153.94	3213.73	2481.8	2525.12	1926.94	0.0395101	3211.64	2311.29	0.71966	-0.474612
167	MVD	2226.56	1927.06	2250.81	1846.28	1637.58	1660.1	0.0350855	2134.81	1714.65	0.803188	-0.316191
168	CTSC	1387.35	1289.1	1112.02	1090.33	803.552	801.435	0.0453384	1262.82	898.439	0.711453	-0.49116
169	YARS1	2665.65	2506.44	2513.68	2208.72	2226.27	1963.35	0.0187057	2561.92	2132.78	0.832492	-0.264492
170	ATP1B3	3897.19	3629.49	3529.83	785.134	1054.95	2044.49	0.0183907	3685.5	1294.86	0.351338	-1.50907
171	ALDH18A1	21929.6	23295.2	24611	16951.7	17644	20530.8	0.0260407	23278.6	18375.5	0.789373	-0.341221
172	BID	1143.37	1092.45	1086.87	787.288	857.811	818.573	0.000498966	1107.56	821.224	0.741469	-0.431542
173	GABARAPL2	1199.99	1200.96	1163.22	816.845	982.085	721.288	0.0416	1188.06	840.073	0.707098	-0.500018
174	ROMO1	1752.58	1668.27	1707.54	1521.09	1280.85	1284.49	0.0389687	1709.46	1362.14	0.796825	-0.327665
175	EIF4A1	13467.3	14118.2	14055.9	10756.5	10626.7	11355.9	0.000650096	13880.5	10913	0.786215	-0.347004
176	RPS20	9404.84	9105.43	9662.1	7804.28	7819.97	7325.86	0.00159155	9390.79	7650.04	0.814632	-0.29578
177	UBE2M	4503.05	4536.91	3927.75	3308.96	3627.12	2865.09	0.0240682	4322.57	3267.06	0.755813	-0.403898
178	RPS3A	9934.89	9298.22	10396.3	7794.98	7931.01	7324.9	0.00783523	9876.47	7683.63	0.777973	-0.362207
179	PCBD1	7769.97	7205.58	7186.39	5547.25	4988.54	4629.63	0.00298644	7387.31	5055.14	0.6843	-0.547299
180	RPL37A	1744.77	1778.75	1886.78	1322.81	1481.29	1617.82	0.0419227	1803.43	1473.97	0.817315	-0.291036
181	LYZ	659.766	684.896	641.809	478.328	539.369	417.469	0.0244071	662.157	478.389	0.72247	-0.46899
182	DAD1	4415.56	4791.43	4398.74	3574.11	3437.91	3473.97	0.0094681	4535.24	3495.33	0.770704	-0.375751
183	RPS7	6985.43	7077.11	7635.26	5255.84	5940.2	5741.59	0.00525029	7232.6	5645.88	0.780615	-0.357317
184	RPS16	12124.3	12533.1	13750.7	9960.06	10468.3	10234.8	0.0259553	12802.7	10221.1	0.798351	-0.324904
185	RPS29	3171.46	3095.93	3354.1	2539.25	2630.84	2102.69	0.0250554	3207.16	2424.26	0.755889	-0.403753
186	RPS13	8790.13	8120.81	8875.2	7147.05	7408.25	6967.52	0.0127759	8595.38	7174.27	0.834666	-0.260729
187	PPP2CB	2023.32	1801.73	2135.63	1384.52	1542.9	1542.29	0.0200098	1986.89	1489.9	0.749866	-0.415296
188	RPL23A	11784.6	13046	12577.4	9876.02	10246	11031.7	0.0143654	12469.3	10384.6	0.832809	-0.263942
189	RPS15	4249.97	4674.78	4415.45	3781.09	3534.85	3073.75	0.0227072	4446.73	3463.23	0.778826	-0.360628
190	RPS24	6435.33	6629.7	7726.86	4881.61	5165.16	6109.71	0.0480048	6930.63	5385.49	0.777057	-0.363908
191	RPL30	10105.2	10781	10361.2	8166.71	7919.98	8393.64	0.00121545	10415.8	8160.11	0.783436	-0.352113
192	RPL10A	7823.95	8525.95	8868.17	6488.81	6556.1	7165.24	0.0144181	8406.02	6736.72	0.801415	-0.319378
193	GNAS	3564.9	3495.11	3652.21	3008.38	2829.06	3100.65	0.00636259	3570.74	2979.36	0.834383	-0.261219
194	RACK1	9745.98	9819.29	10121.1	7748.1	7833.15	8805.92	0.025273	9895.46	8129.06	0.821494	-0.283678
195	YBX1	5211.23	5497.64	5232.7	940.689	1053.72	929.56	6.15196e-05	5313.86	974.656	0.183418	-2.44679
196	ARF1	7090.1	6734.04	7091.25	5692.95	5386.87	5237.21	0.00109314	6971.8	5439.01	0.780145	-0.358186
197	RPL19	7559.47	8410.92	8108.08	5424.17	5572.59	5656.47	0.00671643	8026.16	5551.08	0.691623	-0.531942
198	RBM3	4293.01	4028.11	3640.97	2809.57	2937.83	2362.92	0.00767968	3987.36	2703.44	0.678002	-0.560639
199	HDLBP	5752.03	5595.15	6115.21	3809.12	3874.78	3594.3	0.00112493	5820.8	3759.4	0.645857	-0.630714
200	CDC42EP1	1759.37	1418.99	1504.53	1101.02	1299.43	997.799	0.0349361	1560.96	1132.75	0.725673	-0.462608
201	SPTBN1	6941.64	7040.16	6898.73	5627.38	5382.14	4809.22	0.0176707	6960.18	5272.91	0.757583	-0.400524
202	CAP1	8110.03	8154.4	7638.99	6185.69	6053.98	5815.08	0.00118174	7967.81	6018.25	0.755321	-0.404839
203	SLC7A5	1981.92	1620.71	1660.66	952.454	949.166	954.497	0.019688	1754.43	952.039	0.542649	-0.88191
204	H1-1	39376.6	43763.3	45159.9	22855.7	25480.8	28962.1	0.00238199	42766.6	25766.2	0.602484	-0.731005
205	PLOD1	1322.69	1225.06	1221.76	949.318	1082.82	1084.09	0.0202464	1256.5	1038.74	0.826693	-0.274576
206	EIF4G1	3634.58	3553.7	3487.64	2974.68	2982.87	2454.53	0.0430238	3558.64	2804.03	0.787949	-0.343826
207	AKR1C1	8824.64	7805.87	7584.87	6299.85	6281.45	6531.84	0.041785	8071.79	6371.05	0.789298	-0.341359
208	EEF1A2	97205	98263.1	98110.7	71804.1	76699.3	78046.7	0.00590997	97859.6	75516.7	0.771684	-0.373918
209	PPAT	581.956	517.83	531.558	371.636	361.25	374.225	0.00989877	543.781	369.037	0.67865	-0.559261
210	SULT2A1	1800.95	1681.66	2097.41	1198.83	1179.71	1235.09	0.0319134	1860.01	1204.54	0.647602	-0.626821
211	LRP1	6241.14	6325.84	6458.2	5033.24	4498.88	4718.24	0.00406438	6341.73	4750.12	0.749026	-0.416912
212	ARHGAP1	734.364	694.88	721.427	493.911	489.87	544.493	0.00117682	716.89	509.425	0.710603	-0.492884
213	AHNAK	6752.7	6335.5	6533.76	4497.13	4392.38	3385.3	0.0130712	6540.65	4091.6	0.625565	-0.676768
214	HSPA14	4410.45	6058.66	4573.71	3388.8	689.328	924.623	0.0393793	5014.27	1667.58	0.332567	-1.58828
215	GALNT1	1246.52	1184.64	1414.15	725.721	730.95	NA	0.0148958	1281.77	728.336	0.568226	-0.815462
216	TRAP1	6328.84	6114.97	6452.51	4848.92	4819.71	5570.48	0.0255201	6298.77	5079.7	0.806459	-0.310327
217	ECH1	2956.07	2983.88	3106.24	2569.37	2551.25	2411.82	0.00178665	3015.4	2510.81	0.832664	-0.264193
218	ARHGAP5	8351.27	7568.47	7992.5	347.283	195.961	420.639	0.000369432	7970.75	321.294	0.0403092	-4.63275
219	STRN3	2434.82	2289.56	2156.8	1747.98	1698.33	1769.95	0.0153533	2293.73	1738.75	0.758047	-0.39964
220	COASY	1024.1	991.569	999.058	780.139	826.718	906.655	0.0380717	1004.91	837.837	0.833744	-0.262323
221	SRSF9	1258.16	1381.17	1399.9	1066.94	1052.32	1093.31	0.0192747	1346.41	1070.86	0.795342	-0.330352
222	MAD2L1	2255.92	2404.04	2202.72	1675.78	1912.75	1771.46	0.00569075	2287.56	1786.66	0.781035	-0.356542
223	SKP2	358.28	399.244	371.425	233.411	273.615	284.565	0.00555853	376.316	263.864	0.701175	-0.512153
224	PABPC4	5434.49	5651.67	5676.03	4486.31	4510.2	4357.11	0.000629431	5587.4	4451.21	0.796651	-0.32798
225	UBE2V1	6676.17	7269.17	6604.81	5196.19	6076.45	5135.41	0.0248968	6850.05	5469.35	0.798439	-0.324745
226	ASAH1	992.262	904.305	901.719	743.962	817.804	632.115	0.0444006	932.762	731.294	0.784009	-0.351058
227	TUBB2A	4831.08	4909.96	4944.59	3474.91	3237.02	3646.95	0.00413661	4895.21	3452.96	0.705375	-0.503537
228	GIT2	475.638	486.328	421.158	397.499	335.615	389.727	0.0364716	461.041	374.28	0.811815	-0.300777
229	GAMT	1686.84	2059.22	2148.66	1404.89	1614.47	1332.05	0.0466544	1964.91	1450.47	0.738188	-0.43794
230	PDIA5	2392.16	2205.07	2161.94	1678.49	1767.51	1620.93	0.00475883	2253.06	1688.98	0.749638	-0.415734
231	PUM1	1961.44	2084.93	2009.48	1687.39	1494.92	1803.7	0.0434862	2018.62	1662	0.823338	-0.280444
232	NCAPH	1494.6	1371.1	1511.43	1207.77	1235.43	1211.89	0.0284031	1459.04	1218.36	0.835043	-0.260078
233	SLC39A14	6009.06	5792.16	5499.73	3339.83	3180.96	3471.07	0.000544188	5766.98	3330.62	0.577532	-0.792026
234	ACOX1	2254.33	1943.75	2140.62	1716.73	1608.2	1621.67	0.0247387	2112.9	1648.87	0.780381	-0.35775
235	NOMO1	1650.2	1781.13	1655.23	1418.89	1333.03	1329.44	0.00449187	1695.52	1360.45	0.802381	-0.31764
236	PON2	2185.96	2375	2195.32	1778.85	1697.23	1518.92	0.00457932	2252.09	1665	0.739312	-0.435744
237	NONO	6600.16	6652.1	7209.76	4824.15	5160.8	5569.84	0.00505776	6820.67	5184.93	0.760179	-0.39559
238	RCN1	1047.96	918.532	1133.75	844.86	757.279	659.903	0.0284102	1033.41	754.014	0.729634	-0.454755
239	PCBP1	7176.6	7544.61	7147.93	5935.48	6164.76	6005.62	0.0030428	7289.71	6035.29	0.827918	-0.27244
240	DHCR24	4358.27	3806.48	4244.18	3238.12	3047.55	2966.74	0.0123908	4136.31	3084.14	0.745625	-0.423478
241	PPP1R7	2118.92	2069.45	2020.45	1281.53	1272.65	1219.6	5.23445e-05	2069.61	1257.93	0.60781	-0.718309
242	SEC23B	2614.85	2722.91	2569.94	1907.64	2333.8	2173.25	0.0439921	2635.9	2138.23	0.811195	-0.301879
243	TRIP13	1228.38	1287.52	1298.71	948.432	853.077	936.851	0.000992236	1271.54	912.787	0.717861	-0.478223
244	SLC1A5	909.571	957.529	933.438	516.741	483.603	507.165	3.35372e-05	933.513	502.503	0.538293	-0.893537
245	MSMO1	933.517	1023.15	1121.47	637.175	634.421	713.083	0.0103197	1026.05	661.56	0.644766	-0.633152
246	UBE2V2	2106.37	2323.62	1994.13	936.018	892.433	678.239	0.000575813	2141.37	835.563	0.3902	-1.35772
247	MAN2A1	1217.91	1280.75	1220.05	885.764	781.768	738.68	0.00347628	1239.57	802.071	0.647056	-0.628038
248	CLPP	634.133	635.398	729.187	484.045	530.004	479.737	0.0178848	666.239	497.929	0.747372	-0.420101
249	TST	3814.33	3413.97	3521.38	2623.61	3041	2578.67	0.0127617	3583.23	2747.76	0.76684	-0.383003
250	CYP51A1	1186.36	1124.67	1178.31	734.871	826.308	709.147	0.00185223	1163.11	756.775	0.650646	-0.620055
251	INF2	649.205	495.502	655.491	319.826	288.908	310.945	0.0272977	600.066	306.56	0.510877	-0.968953
252	TSR1	1825.25	1878.02	2154.58	1626.54	1553.55	1431.43	0.0354331	1952.62	1537.17	0.787238	-0.345129
253	NADK2	1226.12	1155.56	1015.54	774.972	903.313	781.108	0.0181396	1132.41	819.798	0.723943	-0.466052
254	MIX23	914.358	818.655	765.647	383.077	315.328	240.097	0.000986303	832.887	312.834	0.375602	-1.41272
255	TMEM97	1774.99	1731.53	1850.9	1156.96	1386.76	1366.61	0.0109694	1785.81	1303.44	0.729891	-0.454248
256	TTC38	1472.54	1580.8	1458.65	1140.48	1074.61	776.124	0.034416	1504	997.071	0.662948	-0.593033
257	COX20	911.96	901.396	845.936	526.022	559.042	400.403	0.00714357	886.431	495.156	0.558595	-0.840126
258	PDZK1	506.68	503.594	476.656	418.799	403.438	352.702	0.0201601	495.643	391.646	0.790178	-0.339751
259	DDI2	3399.7	3316.69	2813.45	2379.2	2556.3	2218.93	0.0307729	3176.61	2384.81	0.75074	-0.413615
260	LYRM7	1569.81	1079.89	1261.88	800.989	850.717	572.894	0.0379976	1303.86	741.533	0.568722	-0.814206
261	PDE12	967.7	1036.32	977.673	589.153	788.277	612.566	0.024579	993.898	663.332	0.667405	-0.583366
262	SLC18B1	292.462	280.512	341.317	164.707	201.206	256.044	0.0457129	304.764	207.319	0.680262	-0.555839
263	TMEM214	696.893	733.025	691.862	461.886	516.177	468.433	0.000670042	707.26	482.165	0.681737	-0.552713
264	SCYL2	827.119	869.148	901.7	646.455	685.252	694.118	0.00301743	865.989	675.275	0.779773	-0.358874
265	ALKBH5	214.124	187.56	179.179	146.746	140.275	104.234	0.0219878	193.621	130.418	0.673575	-0.570089
266	LARP1	5199.92	4860.91	5033.36	4430.3	4317.36	3767.69	0.0348277	5031.4	4171.78	0.82915	-0.270295
267	TRMT10C	1699.08	1792.37	1787.67	1336.99	1341.05	1468.48	0.00302066	1759.71	1382.17	0.785457	-0.348396
268	NUFIP2	12952.1	13147.3	11618.7	6897.97	6510.38	4708.25	0.00210667	12572.7	6038.87	0.480316	-1.05794
269	PEG10	2614.03	2633.84	2748.75	1570.87	1751.32	1641.84	0.000154426	2665.54	1654.68	0.620766	-0.687878
270	RALGAPB	319.751	302.679	310.029	166.742	NA	185.834	0.015211	310.82	176.288	0.567171	-0.818144
271	CARM1	727.001	938.363	739.593	525.01	362.154	582.85	0.0306778	801.652	490.005	0.611243	-0.710181
272	MAPKAPK5	912.774	950.858	875.968	521.478	607.602	621.855	0.00164601	913.2	583.645	0.639121	-0.64584
273	SMAP1	1417.67	1330.67	1336.66	1008.48	1218.94	1132.47	0.041027	1361.67	1119.96	0.822494	-0.281922
274	GSPT2	439.38	371.52	376.698	293.82	248.335	325.745	0.0272136	395.866	289.3	0.730803	-0.452446
275	C1orf174	153.004	159.032	129.621	95.6366	99.0644	NA	0.0273798	147.219	97.3505	0.661263	-0.596704
276	KIAA0319L	42.5616	32.6171	35.0695	22.3895	14.064	15.7229	0.00840529	36.7494	17.3921	0.473263	-1.07929
277	VKORC1L1	1785.93	2070.11	1789.17	1489.06	1439.79	1609.17	0.039621	1881.74	1512.67	0.803871	-0.314964
278	NDUFAF2	354.618	392.516	458.882	300.929	277.195	174.97	0.0400855	402.005	251.031	0.624448	-0.679347
279	ARHGAP18	1396.66	1290.39	1221.44	803.054	1031.16	968.403	0.0144974	1302.83	934.206	0.717059	-0.479837
280	GOLM1	935.653	1228.63	1168.31	635.858	NA	503.136	0.0166734	1110.86	569.497	0.512661	-0.963922
281	TMEM87A	959.583	717.652	811.148	305.942	NA	292.218	0.0164598	829.461	299.08	0.360572	-1.47164
282	TXNDC5	3709.79	3683.45	3484.86	2855.79	2842.77	2332.69	0.0194656	3626.03	2677.08	0.738295	-0.43773
283	CIP2A	4295.48	3915.49	4398.63	3231.64	3428.31	3232.82	0.0137743	4203.2	3297.59	0.784543	-0.350076
284	HM13	3507.57	3359.63	3377.39	2978.56	2801.56	2636.96	0.012967	3414.86	2805.69	0.821612	-0.283471
285	GEMIN5	1912.59	1773.56	1728.56	1379.43	1310.76	1003.56	0.0227634	1804.9	1231.25	0.682169	-0.551798
286	SCARB1	1701.13	1623.6	1679.61	976.719	1027.03	779.058	0.00633614	1668.11	927.602	0.556079	-0.846639
287	TMEM263	612.848	643.126	644.252	343.769	266.328	351.131	0.00333043	633.409	320.409	0.505849	-0.98322
288	NDRG1	1330.19	1071.02	1166.64	728.09	684.181	563.372	0.00664301	1189.28	658.548	0.553735	-0.852733
289	AKAP1	710.742	686.948	715.871	479.353	497.535	444.181	0.000773897	704.52	473.69	0.672358	-0.572699
290	GLG1	2005.89	1856.64	1967.22	1406.75	1467.48	1443.59	0.00333757	1943.25	1439.27	0.740653	-0.433131
291	RAB8B	1423.95	1510.89	1378.3	996.356	906.717	866.248	0.000711088	1437.71	923.107	0.642066	-0.639206
292	HGD	1756.89	1728.7	1915.69	1480.02	1456.86	1267.35	0.0115069	1800.43	1401.41	0.778377	-0.36146
293	MAL2	2288.56	2491.04	2297.87	1402	1221.85	1685.9	0.00956411	2359.16	1436.58	0.608939	-0.71563
294	ERGIC1	1536.54	1549.19	1354.75	1120.92	1017.03	1152.77	0.0102845	1480.16	1096.91	0.741073	-0.432312
295	TBRG4	2071.99	2006.67	2238.04	1339.39	1287.48	1513.27	0.00170734	2105.57	1380.05	0.655428	-0.609492
296	FAM162A	3072.97	2854.3	2855.06	2169.2	2117.57	1994.88	0.0011786	2927.44	2093.88	0.71526	-0.48346
297	CCDC47	2947.79	3151.59	3352.17	1427.15	1227.51	2209.08	0.0243159	3150.52	1621.25	0.514597	-0.958485
298	SLC22A18	163.607	181.447	216.858	102.799	123.072	126.976	0.030059	187.304	117.616	0.62794	-0.671301
299	ACSF2	1706.29	1731.75	1674.28	1389.47	1306.28	1273.75	0.00254507	1704.11	1323.17	0.776458	-0.365021
300	FAF2	1561.01	1777.18	1761.7	1004.25	1039.68	1158.74	0.00277925	1699.96	1067.56	0.627988	-0.671191
301	AP2M1	4222.14	3842.1	4121.71	2971.19	2845.9	3030.92	0.00362187	4061.98	2949.34	0.726083	-0.461794
302	GNPNAT1	653.51	717.943	653.788	547.063	549.315	521.862	0.0138261	675.08	539.413	0.799036	-0.323668
303	DNAJA3	1314.85	1419.04	1539.12	1114.3	1191.31	1208.79	0.0428717	1424.34	1171.47	0.822465	-0.281974
304	LTV1	408.034	407.275	369.495	258.194	273.565	187.343	0.0148281	394.935	239.701	0.606938	-0.72038
305	ZC3HAV1L	559.923	647.188	617.471	411.135	459.795	437.007	0.00885068	608.194	435.979	0.716842	-0.480273
306	CDKN2AIPNL	604.221	656.91	544.84	302.526	328.271	328.145	0.00917367	601.99	319.647	0.530984	-0.913259
307	REEP6	999.878	1061.89	954.077	745.662	654.73	629.305	0.0023514	1005.28	676.566	0.673011	-0.571298
308	NIBAN2	990.701	1003.02	1122.62	644.08	551.768	489.353	0.00152085	1038.78	561.734	0.540763	-0.886932
309	SEC62	2413.04	2449.29	2242.44	1809.42	1851.32	1809.18	0.010605	2368.26	1823.31	0.769894	-0.377268
310	DNAJC2	1653.52	1804.4	1749.45	1096.4	1177.01	944.442	0.00231883	1735.79	1072.62	0.617942	-0.694457
311	MGLL	463.136	369.941	396.42	199.017	214.097	NA	0.0134729	409.832	206.557	0.504004	-0.988494
312	TM9SF2	1702.41	1454.21	1485.43	867.512	754.853	604.28	0.00180204	1547.35	742.215	0.479668	-1.05989
313	ARID3A	2327.81	2195.58	2111.91	1300	1357.94	1170.94	0.00039812	2211.77	1276.29	0.577047	-0.793239
314	PRMT1	10274	10081.8	9947.58	7856.78	8116.97	7808.84	8.62605e-05	10101.1	7927.53	0.784816	-0.349573
315	DUSP9	1944.88	1801.53	1839.95	641.061	634.57	618.284	0.000948324	1862.12	631.305	0.339025	-1.56054
316	NUDT16L1	1595.3	1359.3	1359.53	NA	927.875	899.602	0.0191562	1438.04	913.739	0.635404	-0.654254
317	ERP44	2559.01	2549.16	2467.19	1536.32	1236.18	1287.05	0.0033867	2525.12	1353.18	0.535889	-0.899995
318	AGMAT	4959.92	4529.42	4907.2	3535.73	3471.17	2688.95	0.0149446	4798.85	3231.95	0.673485	-0.570283
319	PARD6B	322.869	336.463	257.861	102.83	176.127	165.144	0.00915254	305.731	148.034	0.484196	-1.04634
320	UBA5	1698.23	1736.23	1713.61	1440.99	1344.38	1254.39	0.0173639	1716.02	1346.59	0.784713	-0.349762
321	TOLLIP	1483.85	1483.96	1356.68	1162.82	1230.56	1122.22	0.00860692	1441.5	1171.87	0.812951	-0.298759
322	SLK	616.146	510.078	594.055	485.23	384.507	442.987	0.0360399	573.426	437.575	0.763088	-0.390079
323	SLC38A1	134.067	127.939	140.603	98.4814	78.8632	105.042	0.021725	134.203	94.1289	0.701392	-0.511708
324	CPVL	1409.44	1377.75	1198.12	809.049	1125.81	862.674	0.0347604	1328.44	932.511	0.701961	-0.510537
325	WNK1	1627.27	1539.94	1369.31	726.633	261.496	288.224	0.00799602	1512.17	425.451	0.281351	-1.82956
326	DCTPP1	213.065	249.926	230.256	132.225	130.901	64.4623	0.0179525	231.082	109.196	0.472542	-1.08149
327	PTGES2	1677.43	1443.99	1676.03	1280.53	1043.44	816.307	0.033804	1599.15	1046.76	0.654572	-0.611376
328	NT5DC2	233.274	186.883	209.912	119.42	144.963	NA	0.0291362	210.023	132.191	0.629414	-0.667918
329	TMT1A	1383.65	1519.62	1503.17	1094.88	1146.36	1103.56	0.00786041	1468.81	1114.93	0.759071	-0.397694
330	SFXN1	2140	2107.87	2388.74	1655.98	1597.19	1892.17	0.0171178	2212.2	1715.11	0.775296	-0.36718
331	GPHN	1307.52	1343.67	1331.11	1119.5	1028.04	871.819	0.0445746	1327.43	1006.45	0.758195	-0.39936
332	DIABLO	2295	2176.48	2002.45	1701.53	1284.61	1299.18	0.0158135	2157.98	1428.44	0.661935	-0.595239
333	EIF2B3	1230.55	1290.49	1211.54	945.052	702.213	834.676	0.018655	1244.19	827.314	0.66494	-0.588704
334	SLC17A5	78.9126	72.0371	60.5829	35.0087	32.7366	41.8148	0.0111495	70.5109	36.52	0.517935	-0.949158
335	SPATS2L	2696.3	2899.93	2581.52	2206.78	2213.92	2163.5	0.0265884	2725.92	2194.73	0.805136	-0.312696
336	GNL3L	2288.74	2187.11	1718.41	1165.74	1387.51	659.416	0.024872	2064.75	1070.89	0.518652	-0.947161
337	RBM28	684.893	812.289	820.186	559.564	570.866	579.161	0.0417666	772.456	569.864	0.73773	-0.438836
338	ANO10	462.577	507.19	527.127	330.146	426.852	347.245	0.0276389	498.965	368.081	0.73769	-0.438914
339	FKBP11	2319.04	2157.53	2237.39	1783.03	1827.09	1526.02	0.0161276	2237.99	1712.05	0.764994	-0.386479
340	CISD1	798.01	675.96	721.552	465.239	397.558	388.166	0.00299123	731.841	416.988	0.569779	-0.811525
341	RRBP1	11793.4	12378.4	13377.6	8254.87	8358.32	10020.5	0.00869034	12516.5	8877.9	0.709297	-0.495538
342	COMMD3	171.63	131.001	149.607	96.8474	115.458	97.2473	0.0366945	150.746	103.184	0.684491	-0.546897
343	GRHPR	3203.23	2955.98	2810.84	2266.35	2144.32	2081.75	0.00854839	2990.02	2164.14	0.723789	-0.46636
344	CTSZ	6253.05	5991.99	5949.68	4800.06	5067.32	4416.53	0.00901971	6064.91	4761.3	0.785058	-0.349129
345	TJP2	2449.95	2398.72	2467.75	1778	1667.32	1534.32	0.00494461	2438.81	1659.88	0.680612	-0.555096
346	CFDP1	231.552	179.519	223.626	167.308	151.215	125.658	0.0386836	211.566	148.06	0.699832	-0.51492
347	SEPTIN9	9817.02	9821.85	9371.09	6725.61	6495.23	5604.18	0.00400722	9669.99	6275.01	0.648916	-0.623897
348	STOML2	3545.39	3653.06	3856.81	2483.72	2729.12	2607.22	0.000972275	3685.09	2606.69	0.707361	-0.499481
349	RALY	4489.83	5575.39	5689.68	2276.95	2474.88	2217.75	0.0137997	5251.63	2323.19	0.442375	-1.17666
350	NUP50	2002.75	1845.96	1871.24	1687.58	1611.08	1393.41	0.0399877	1906.65	1564.02	0.820299	-0.285778
351	SARDH	1699.41	1586.66	1441.09	1055.72	1134.92	1058.3	0.0143717	1575.72	1082.98	0.687292	-0.541005
352	NOB1	617.294	568.863	657.653	485.826	404.387	526.552	0.0370673	614.603	472.255	0.76839	-0.38009
353	SLC6A14	608.847	726.867	673.93	472.103	346.451	251.943	0.021851	669.881	356.832	0.53268	-0.908659
354	DIMT1	565.264	583.885	609.381	378.754	343.802	431.564	0.00620193	586.177	384.707	0.656298	-0.607577
355	DNM3	332.726	262.641	344.554	173.646	159.902	NA	0.0231643	313.307	166.774	0.532302	-0.909683
356	CFL2	1924.85	1932.14	1646.23	1141.64	1167.04	1098.73	0.0145236	1834.41	1135.8	0.619167	-0.6916
357	DDX52	243.973	186.743	264.548	111.631	138.045	148.156	0.0340032	231.755	132.611	0.572203	-0.805402
358	RPL36	6483.87	6693.02	7185.58	5172.1	5522.45	5293.57	0.00880322	6787.49	5329.37	0.785176	-0.348912
359	TBL2	1751.81	1878.47	2096.1	1436.32	1486.15	1700.06	0.0488332	1908.79	1540.84	0.807234	-0.308941
360	SRPRB	3755.07	3578.38	3307.21	2888.39	3023.67	2831.43	0.0255298	3546.89	2914.5	0.821706	-0.283306
361	HEBP2	1290.31	1364.69	1293.7	766.049	681.557	667.603	0.000139702	1316.23	705.07	0.535672	-0.900578
362	PSAT1	6191.27	6170.1	5639.4	4727.89	4448.72	4143.92	0.0032664	6000.26	4440.18	0.739998	-0.434407
363	COPG1	11290.2	11077.9	11908.9	8997.26	9012.44	10293.7	0.0245312	11425.7	9434.47	0.825726	-0.276265
364	SAR1B	1890.16	1884.37	1916.07	1227.98	1335.86	1148.52	0.00547752	1896.87	1237.45	0.652367	-0.616244
365	CHCHD2	2588.26	2705.81	2334.6	1895.76	1774.73	1391.86	0.0128015	2542.89	1687.45	0.663595	-0.591624
366	IGF2BP2	1612.23	1429.87	1676.92	1044.31	959.905	1015.01	0.0103839	1573.01	1006.41	0.639799	-0.644309
