# Supplementary material for: Targeting YBX1‐m5C mediates RNF115 mRNA circularisation and translation to enhance vulnerability of ferroptosis in hepatocellular carcinoma
Source: Clin Transl Med. 2025 Mar 15;15(3):e70270. doi: 10.1002/ctm2.70270 (PMC11910144; doi:10.1002/ctm2.70270)
Supplement: Supplementary file 9 — Supporting Information [file CTM2-15-e70270-s008.xlsx]

## Sheet: yb540_last_up_1.2
Table S8: The list of upregulated proteins after YBX1 knockdown with the si-YBX1-540 construct.
	Genes	si-nc1	si-nc2	si-nc3	si-YBX1-540_1	si-ybx1-540_2	si-ybx1-540_3	Pvalue_si-ybx1-540	mean_si-nc	mean_si-ybx1-540	si-ybx1-540_si-nc	log2_si-ybx1-540_si-nc
1	GATD3;GATD3B	190.247	242.996	197.416	326.704	314.317	286.191	0.0105291	210.22	309.071	1.47023	0.556039
2	SNRPG;SNRPGP15	4576.88	4885.38	5342.36	5772.13	6627.61	5682.43	0.0479652	4934.87	6027.39	1.22139	0.28852
3	FAM25A;FAM25C;FAM25G	2397.69	2661.79	2313.71	3870.44	3421.89	3172.12	0.0208599	2457.73	3488.15	1.41926	0.505136
4	MEN1	153.298	166.242	164.872	192.924	240.164	230.697	0.0447625	161.471	221.262	1.37029	0.454481
5	SAP18	1529.14	1223.31	1255.82	1869.65	1831.22	1744.85	0.026669	1336.09	1815.24	1.35862	0.442143
6	TAX1BP3	1013.93	1157.45	1066.93	2157.67	2246.38	1919.16	0.00353017	1079.44	2107.74	1.95263	0.965416
7	HAT1	1580.54	1666.28	1537.83	2252.57	2007.06	2256.83	0.00963168	1594.88	2172.15	1.36195	0.445675
8	SEC16A	3734.08	4641.82	4633.88	5772.34	5988.84	5394.77	0.0253104	4336.59	5718.65	1.3187	0.399112
9	POLR2D	223.721	251.813	203.705	316.547	381.451	319.743	0.0154028	226.413	339.247	1.49835	0.583379
10	PRPF4	1909.27	1745.57	1884.19	2174.28	2374.55	2353.88	0.00580185	1846.34	2300.9	1.24619	0.31753
11	ZW10	917.316	991.006	992.859	1610.74	1451.11	1829.73	0.0218495	967.06	1630.53	1.68607	0.75366
12	SART1	1057.47	1026.26	1242.89	1482.32	1569.66	1261.81	0.0492395	1108.87	1437.93	1.29675	0.374899
13	PRPF3	1484.23	1597.59	1740.9	2362.06	2290.78	2263.36	0.00528831	1607.57	2305.4	1.43409	0.520133
14	EMC8	519.014	510.629	493.075	559.537	639.813	633.149	0.047168	507.573	610.833	1.20344	0.267164
15	PPIH	898.596	980.051	1012.79	2125.87	1866.25	1853.17	0.00364174	963.812	1948.43	2.02159	1.01549
16	HTRA2	514.959	482.902	522.795	706.184	661.355	638.393	0.00441997	506.885	668.644	1.31912	0.399579
17	TRAPPC3	867.154	829.819	824.355	1084.92	957.785	1007.78	0.029681	840.443	1016.83	1.20987	0.274855
18	TSPAN6	432.084	460.751	408.271	564.816	644.334	536.592	0.0280568	433.702	581.914	1.34174	0.424102
19	GET3	1003.93	1166.29	1016.3	1334.84	1337.18	1422.61	0.0134233	1062.17	1364.88	1.28498	0.361751
20	STX6	617.938	539.401	596.128	832.181	900.6	708.512	0.0398884	584.489	813.764	1.39227	0.477435
21	DHX16	2875.42	3047.26	3299.01	4025.8	4558.43	4058.22	0.00762468	3073.9	4214.15	1.37095	0.455173
22	STX10	435.247	354.991	430.309	485.488	528.163	556.302	0.0266915	406.849	523.318	1.28627	0.363194
23	KPNA6	1503.36	1351.17	1594.73	2144.49	2463.69	2696.77	0.0151488	1483.09	2434.98	1.64183	0.715309
24	EIF5B	4718.97	5057.19	5113.75	6325.55	6492.25	5979.23	0.00300377	4963.3	6265.68	1.2624	0.33617
25	DNAJA2	1984.93	1968.89	1963.07	2508.14	2536.27	2224.28	0.0450394	1972.3	2422.9	1.22846	0.296856
26	WDR1	6507.71	6889.89	6037.51	8433.27	8587.28	8705.85	0.00842339	6478.37	8575.47	1.32371	0.404584
27	DNAJB6	600.468	591.103	672.743	754.993	922.079	814.641	0.0317461	621.438	830.571	1.33653	0.418493
28	NDUFS2	1259.56	1174.37	1156.05	1561.22	1513.87	1453.76	0.00216676	1196.66	1509.62	1.26153	0.335169
29	PDCD6	550.817	584.678	558.391	667.124	672.444	725.747	0.00928799	564.629	688.438	1.21928	0.286025
30	MPDU1	668.488	687.273	545.699	846.301	790.163	786.116	0.0430282	633.82	807.527	1.27406	0.349437
31	TIPRL	1582.53	1445.06	1639.01	2034.92	2294.66	2349.7	0.00754229	1555.53	2226.43	1.43129	0.517321
32	PSMD10	876.851	884.56	911.188	1173.88	1124.77	1096.79	0.00300946	890.866	1131.81	1.27046	0.345355
33	HEXIM1	216.165	239.456	238.501	754.964	756.284	610.995	0.00880234	231.374	707.414	3.05745	1.61233
34	ZRANB2	1336.17	1241.56	1316.15	1544.17	1863.06	1617.47	0.0498107	1297.96	1674.9	1.29041	0.367829
35	LUC7L3	1716.76	1668.09	1729.37	1955.74	1997.73	2237.54	0.0494726	1704.74	2063.67	1.21055	0.275661
36	VAPB	904.348	831.683	867.531	1333.89	1139.67	1209.17	0.0150905	867.854	1227.58	1.4145	0.500289
37	PGLS	3271.38	3126.55	2868.91	4099.89	3727.45	3604.92	0.0209287	3088.95	3810.75	1.23367	0.302961
38	ABCB11	254.626	273.981	274.693	320.697	354.09	376.95	0.0242313	267.767	350.579	1.30927	0.388763
39	LYPLA2	1244.37	1295.92	1307.82	1988.39	2027.75	1642.04	0.0360388	1282.7	1886.06	1.47038	0.556188
40	SLU7	116.786	115.015	155.156	188.342	161.807	216.969	0.0455614	128.986	189.039	1.46558	0.551476
41	BPNT1	1834.93	1664.43	1626.63	2200.66	2174.09	2138.77	0.0135027	1708.66	2171.17	1.27069	0.345607
42	ACTL6A	2588.43	2674.69	2603.84	3339.78	3208.27	3646.46	0.0231209	2622.32	3398.17	1.29586	0.373914
43	MT-CYB	386.67	343.812	367.844	433.583	451.596	452.065	0.0112743	366.109	445.748	1.21753	0.283956
44	LMNA	6425.76	6552.09	6220.65	8399.37	8018.64	7247.46	0.0395311	6399.5	7888.49	1.23267	0.30179
45	MT1E;MT1G;MT1M;MT1X;MT2A	3052.2	3416.13	3441.76	7529.1	7606.3	6487.03	0.00435618	3303.36	7207.48	2.18186	1.12556
46	GBA1	1252.06	1172.92	1221.92	1887.2	1840.63	1599.64	0.0190624	1215.63	1775.82	1.46082	0.54678
47	ANXA1	636.553	696.584	633.8	1283.93	1291.38	961.358	0.0366848	655.646	1178.89	1.79806	0.84644
48	TP53	384.689	376.993	412.983	874.599	882.171	849.122	5.99794e-06	391.555	868.631	2.21841	1.14953
49	ISG15	677.555	709.19	584.288	973.108	979.264	912.842	0.00521952	657.011	955.071	1.45366	0.539691
50	ITGAV	2176.1	1952.52	2361.75	3068.43	2955.64	2554.9	0.0265167	2163.46	2859.66	1.3218	0.402504
51	HEXA	5579.98	4222	4178.66	6961.15	7150.2	6322.19	0.0246964	4660.21	6811.18	1.46156	0.547509
52	ASNS	1296.48	1227.31	1487.24	1618.28	1757.02	1538.08	0.042315	1337.01	1637.79	1.22497	0.292743
53	SNRPB2	610.271	652.028	672.147	917.965	835.184	859.784	0.00242504	644.815	870.978	1.35074	0.43375
54	VIM	5499.87	6545.13	7632.23	9222.93	9933.51	12820.7	0.0444046	6559.08	10659	1.62508	0.700514
55	KRT19	4177.89	4380.35	5090.65	5377.17	5402.78	6223.27	0.0463468	4549.63	5667.74	1.24576	0.317024
56	SNRPA1	1926.39	1892.99	1849.62	2218.33	2403.76	2264.78	0.00997696	1889.67	2295.62	1.21483	0.280754
57	DERPC	1213.35	1240.4	870.223	2352.46	2005.36	1697.56	0.0213409	1107.99	2018.46	1.82173	0.865309
58	RO60	1198.22	1223.36	1055.33	1439.22	1372.95	1687.1	0.0499432	1158.97	1499.76	1.29404	0.371885
59	UMPS	1303.42	1417.87	1487.67	1673.92	1707.68	1782.85	0.0118459	1402.99	1721.48	1.22701	0.295151
60	LAMP1	4262.46	4355.85	4051.63	5913.9	5402.73	4995.18	0.0339239	4223.31	5437.27	1.28744	0.364507
61	PCNA	6471.36	6705.98	6146.19	8938.83	9528.2	9476.27	0.000361195	6441.18	9314.43	1.44608	0.532144
62	HARS1	10798.8	10452.9	10779.2	15331	15399.9	14171.8	0.00544975	10677	14967.6	1.40186	0.487338
63	ANXA3	3999.23	4262.58	4091.71	9386.4	9409.29	8185.58	0.00541522	4117.84	8993.76	2.1841	1.12704
64	APEH	1212.02	1165.81	1178.16	1559.39	1439.82	1591.82	0.0120059	1185.33	1530.34	1.29107	0.368567
65	FDPS	5550.2	5727.19	5574.26	6996.4	7300.73	7317.9	0.00082817	5617.22	7205.01	1.28267	0.359145
66	CPM	837.253	892.652	905.766	1438.74	1231.34	1410.34	0.0115019	878.557	1360.14	1.54815	0.630547
67	EZR	5350.53	5412.13	6086.74	6925.15	7114.28	6290.59	0.0278516	5616.47	6776.67	1.20657	0.270914
68	ATP6V1B1	190.577	168.137	171.478	230.187	249.806	208.039	0.0290144	176.731	229.344	1.2977	0.375961
69	EPCAM	651.863	597.703	506.955	970.669	901.251	813.442	0.00767289	585.507	895.121	1.5288	0.612396
70	PSMC3	2535.71	2647.12	2589.07	3324.58	3288.74	3236.41	0.000102189	2590.63	3283.24	1.26735	0.341817
71	XRCC1	389.885	376.053	369.923	424.394	488.505	456.678	0.0416043	378.62	456.526	1.20576	0.269944
72	CDH2	888.141	693.423	932.575	1440.41	1340.27	1208.98	0.00794522	838.046	1329.89	1.58689	0.666201
73	POLR2C	587.921	689.873	739.164	864.88	795.846	863.632	0.0434799	672.319	841.453	1.25157	0.323735
74	ANXA7	3787.12	3902.24	3962.04	4694.22	5050.65	5095.19	0.00690907	3883.8	4946.69	1.27367	0.348994
75	RAB5A	1322.44	1406.72	1300.71	2217.48	2300.5	2580.68	0.0073332	1343.29	2366.22	1.76151	0.816813
76	CDK11B	4115.59	4145.58	4377.47	5322.35	4818.45	5313.83	0.0158705	4212.88	5151.54	1.22281	0.290198
77	ATP6V1B2	4626.89	4633.18	4425.09	5601.05	5506.29	5864.14	0.00199812	4561.72	5657.16	1.24014	0.3105
78	CSRP1	1980.6	2024.15	1930.85	3174.72	3187.13	2968.56	0.00145695	1978.53	3110.14	1.57194	0.652547
79	MMUT	679.228	680.342	626.235	761.142	854.289	781.168	0.0210231	661.935	798.866	1.20687	0.271265
80	CDK2	849.908	976.187	982.042	1226.81	1431.88	1499.46	0.0163	936.046	1386.05	1.48075	0.566328
81	YWHAQ	11086.3	12194.3	12107.3	17319.7	15631.2	14312.8	0.0311281	11796	15754.6	1.33559	0.417476
82	DCK	451.645	332.924	292.762	595.395	564.235	676.62	0.0155213	359.11	612.083	1.70444	0.769301
83	GCA	406.163	425.475	296.227	557.599	533.251	469.923	0.0482913	375.955	520.258	1.38383	0.468666
84	EPHA2	996.865	1136.43	1087.1	1350.89	1320.18	1450.81	0.00614336	1073.46	1373.96	1.27993	0.356065
85	GDI1	1455.79	1429.47	1526.54	2341.12	2275.21	1915.69	0.028541	1470.6	2177.34	1.48058	0.566162
86	DNAJA1	2502.13	2622.85	2475.35	3210.41	3136.77	3043.37	0.000858759	2533.44	3130.18	1.23555	0.305148
87	CTH	1011.96	920.279	865.342	1337.08	1257.28	1201.02	0.00472792	932.527	1265.13	1.35666	0.440064
88	DUT	1868.13	1957.84	1861.37	2791.46	2773.18	2449.84	0.0144876	1895.78	2671.49	1.40918	0.494855
89	MYH9	7292.02	7201.7	7026.72	8846.21	8501.92	9732.15	0.0322573	7173.48	9026.76	1.25835	0.331535
90	LONP1	2883.11	2873.29	3024.24	4045.85	4034.47	4032.15	0.00179783	2926.88	4037.49	1.37945	0.464095
91	COIL	492.355	475.929	503.902	728.929	743.769	763.204	5.08036e-05	490.729	745.301	1.51876	0.602897
92	LIPA	463.738	372.034	482.43	575.563	515.65	621.161	0.0461579	439.401	570.791	1.29902	0.377426
93	ATP6V1A	5031.3	5072.41	4795.01	6857.25	6592.07	5860.57	0.030654	4966.24	6436.63	1.29608	0.374152
94	STAT3	1631.17	1451.7	1634.74	2036.35	2526.66	2068.62	0.0426185	1572.54	2210.54	1.40572	0.491307
95	MDH1	9866.6	9653.68	9192.05	12042.3	11536.4	10902.3	0.0123961	9570.78	11493.7	1.20091	0.264131
96	CSK	534.832	501.575	488.155	979.011	946.476	1011.99	6.92086e-05	508.187	979.159	1.92677	0.946183
97	ECI1	1255.06	1360.26	1277.11	1845.01	1737.24	1504.61	0.047338	1297.48	1695.62	1.30686	0.386104
98	CASP3	2296.5	1734.27	2065.21	3393.04	2713.46	2831.92	0.0258355	2031.99	2979.47	1.46628	0.552162
99	USP5	1296.95	1270.03	1190.93	1644.57	1578.28	1477.56	0.0085344	1252.64	1566.8	1.2508	0.322856
100	RECQL	722.935	775.654	749.846	1049.36	930.763	1100.39	0.0234887	749.478	1026.84	1.37007	0.454249
101	GNPDA1	2001.32	1867.22	1932.34	2664.89	2918.45	2770.07	0.00190522	1933.63	2784.47	1.44002	0.526093
102	ME1	1627.69	1762.35	1758.88	2357.26	2305.53	2126.71	0.00478669	1716.31	2263.17	1.31863	0.399035
103	NES	1873.44	1972.07	1857.86	4093.16	3914.92	3363.49	0.0116021	1901.12	3790.52	1.99383	0.995545
104	CARS1	998.823	1106.22	1362.96	2124.42	1924.09	1587.44	0.0237699	1156	1878.65	1.62513	0.700554
105	SARS1	774.842	739.647	751.799	1025.47	920.319	912.605	0.0252244	755.429	952.798	1.26127	0.334874
106	NT5C2	1165.13	1237.26	1115.75	1488.78	1437.74	1432.7	0.00599689	1172.71	1453.07	1.23907	0.309257
107	SERPINH1	2493.37	2330.36	2562.38	3606.44	3499.72	3464.78	0.000548201	2462.04	3523.65	1.43119	0.517217
108	FXR2	7803.04	7658.56	7171.15	9190.96	9924.05	9681.01	0.00215873	7544.25	9598.67	1.27232	0.347458
109	DUSP3	1855.35	1747.57	1847.19	2460.48	2448.89	2344.74	0.000291807	1816.7	2418.04	1.331	0.412513
110	NCBP2	285.176	313.142	318.895	414.91	379.598	376.481	0.00682313	305.738	390.33	1.27668	0.352399
111	THOP1	880.145	829.936	748.085	1033.58	1144.88	1020	0.0110839	819.389	1066.15	1.30116	0.379795
112	CAPZA1	2153.51	2178.81	1985.05	2535.94	2709.43	2736.66	0.00317323	2105.79	2660.68	1.26351	0.337432
113	HSPA2	1615.82	1759.36	1657.51	2164.07	2116.11	1890.13	0.0286214	1677.56	2056.77	1.22605	0.294013
114	RAD23A	623.316	602.089	688.428	1271.82	1341.38	1013.34	0.0233048	637.944	1208.85	1.89491	0.922129
115	AFDN	1192.01	1153.36	1103.66	1510.34	1477.13	1448.46	0.000803512	1149.68	1478.64	1.28614	0.363046
116	CASP6	407.338	410.518	357.407	519.052	583.883	605.449	0.00708941	391.754	569.461	1.45362	0.539649
117	HNRNPH2	1392.82	1181.3	1372.85	2291.6	2314.1	2686.96	0.00440797	1315.66	2430.89	1.84766	0.8857
118	OXCT1	347.782	365.513	331.719	491.008	468.143	417.215	0.0226548	348.338	458.789	1.31708	0.397342
119	EIF6	3888.68	4057.98	3875.37	5004.68	5392.51	5196.31	0.00209114	3940.68	5197.83	1.31902	0.399467
120	PEX3	576.275	535.569	688.77	741.611	947.057	848.803	0.0335085	600.205	845.824	1.40923	0.494902
121	CLDN6	1214.63	1232.9	972.183	1685.51	1628.7	1541.24	0.0153583	1139.9	1618.48	1.41984	0.50573
122	CFAP298	456.483	294.799	501.328	767.738	676.011	NA	0.0296418	417.537	721.875	1.72889	0.789845
123	SYNJ2BP	462.286	359.088	439.544	574.242	598.447	490.62	0.041457	420.306	554.436	1.31913	0.399582
124	CORO7	1329.1	1292.76	1478.12	1903.99	1813.53	1677.16	0.00814282	1366.66	1798.23	1.31578	0.395921
125	EPPK1	2077.81	2111.91	2635.78	4233.39	3785.95	4799.99	0.00763257	2275.17	4273.11	1.87815	0.909314
126	ACTB	112189	112892	136831	144425	154450	167870	0.0311239	120637	155582	1.28966	0.366996
127	DSTN	4526.6	4299.98	4275.96	5760.98	5694.88	5332.81	0.00304274	4367.51	5596.22	1.28133	0.357641
128	RAB5B	608.389	575.915	515.631	657.613	750.535	721.62	0.0206755	566.645	709.923	1.25285	0.325217
129	RAP2B	391.058	343.767	388.382	475.534	447.671	431.995	0.0190041	374.402	451.733	1.20655	0.270882
130	ATP6V0D1	987.748	1109.74	1040.89	1348.23	1278.48	1460.98	0.011014	1046.13	1362.56	1.30248	0.381267
131	STXBP1	249.794	311.725	277.387	409.313	422.638	462.692	0.00334351	279.635	431.548	1.54325	0.625973
132	NPC2	700.902	662.163	688.641	1051.32	1025.79	949.462	0.00418479	683.902	1008.86	1.47515	0.560861
133	NUTF2	3056.77	3690.84	3172.01	5052.82	4069.86	4506.62	0.0282619	3306.54	4543.1	1.37397	0.458355
134	YWHAG	4269.48	3957.4	3796.95	6053.65	5311.53	5233.77	0.013649	4007.94	5532.98	1.3805	0.465195
135	PPP1CB	1032.55	1191.67	1171.62	1513.48	1600.35	1512.7	0.00458795	1131.95	1542.18	1.36241	0.446162
136	SNRPF	2016.03	2095.5	1931.63	2503.88	2478.32	2659.94	0.00221164	2014.39	2547.38	1.26459	0.338674
137	SNRPD1	2847.54	2366.08	2652.95	3117.73	3098.43	3536.63	0.0347349	2622.19	3250.93	1.23978	0.31008
138	PSMC6	2590.15	2680.11	2607.17	3290.05	3198.65	3058.88	0.00699295	2625.81	3182.53	1.21202	0.27741
139	RAB11A	327.004	295.526	284.149	374.77	407.506	443.155	0.0151681	302.226	408.477	1.35156	0.434625
140	RHOB	1612.44	1376.29	1529.86	2345.13	2413.65	2229.33	0.000945193	1506.2	2329.37	1.54652	0.62903
141	RAC1	2624.37	2624.18	2440.13	3326.75	3356.09	3220.89	0.00108468	2562.89	3301.24	1.28809	0.365236
142	YWHAZ	12704.6	12438.3	11906.4	17022.4	16040.1	15148.2	0.0106523	12349.8	16070.2	1.30126	0.379907
143	TPM4	10928.3	11450.2	10738	29707.9	30007.8	21867.7	0.0255213	11038.8	27194.5	2.46353	1.30073
144	SRPK2	1157.05	924.171	937.785	1475.15	1468.07	1228.25	0.0258751	1006.34	1390.49	1.38174	0.466482
145	MRPS25	NA	1628.64	1740.81	2521.8	3170.51	3623.6	0.04353	1684.72	3105.3	1.84321	0.882221
146	CDK6	165.599	168.708	118.162	213.919	304.512	268.233	0.0308794	150.823	262.221	1.7386	0.797929
147	NFKB2	758.752	750.695	767.851	1350.65	1169.42	1217.2	0.0116701	759.099	1245.76	1.6411	0.714662
148	U2AF1	912.272	931.862	853.505	1186.69	1231.8	1207.46	0.00117204	899.213	1208.65	1.34412	0.426662
149	TAGLN	514.089	545.68	546.403	2233.57	1966.21	1565.96	0.0187683	535.391	1921.91	3.58974	1.84388
150	UBXN1	1786.47	1933.44	1545	2506.08	2528.84	2119.23	0.0235997	1754.97	2384.72	1.35884	0.442371
151	YWHAH	3269.58	3103.17	2886.83	4161.53	4072.24	3849.23	0.00318867	3086.53	4027.67	1.30492	0.38396
152	PTK2	86.6253	86.7799	105.297	121.377	128.682	118.431	0.0240623	92.9007	122.83	1.32216	0.402901
153	PTPN11	3133.81	3494.9	3214.01	4234.61	4328.9	4232.79	0.00802927	3280.91	4265.43	1.30008	0.378598
154	KHDRBS1	5146.76	4757.06	5220.56	7051.12	6399.93	5870.67	0.039237	5041.46	6440.57	1.27752	0.353348
155	BAX	1718.19	1546.37	1613.75	2059.22	2481.22	2180.38	0.0265167	1626.1	2240.27	1.37769	0.462256
156	SCRN1	1196	1271.36	1222.6	1511.09	1540.37	1461.96	0.000994342	1229.99	1504.47	1.22316	0.290616
157	TWF1	7171.14	7517.21	7714.61	8858.01	9151.67	8946.89	0.00314473	7467.65	8985.52	1.20326	0.266948
158	PPP1R8	397.017	427.088	366.065	592.461	675.799	562.637	0.0111905	396.723	610.299	1.53835	0.621383
159	BNIP1	1454.37	1238.19	1259.76	1575.59	1582.41	1720.87	0.0256984	1317.44	1626.29	1.23443	0.303847
160	CSTF3	1493.11	1704.76	1398.44	1856.43	1939.4	2126.16	0.0221425	1532.1	1974	1.28842	0.365606
161	HNRNPA0	2391.77	2642.65	2845.79	3350.86	3341.72	3805.25	0.0130047	2626.74	3499.28	1.33218	0.413785
162	DYNC1I2	2431.16	2145.11	2242.65	2743.66	3116.12	3104.82	0.0114891	2272.97	2988.2	1.31467	0.394696
163	TCOF1	1269.46	1311.67	1218.66	1749.43	1897.61	1747.29	0.0023016	1266.6	1798.11	1.41964	0.505524
164	TRA2A	1650.63	1854.87	1451.43	2216.75	2227.25	2344.77	0.0242966	1652.31	2262.92	1.36955	0.453703
165	THOC5	1325.74	1631.91	747.6	2678.93	2002.33	2022.99	0.0441469	1235.08	2234.75	1.80939	0.855505
166	CBFB	127.92	135.597	112.775	237.402	202.571	192.744	0.0117302	125.431	210.906	1.68145	0.749708
167	CIRBP	1765.62	1769.39	1647.47	3016.19	2869.79	2541.54	0.0115189	1727.49	2809.17	1.62616	0.701466
168	EIF4A2	856.537	671.37	747.188	4977.33	4368.8	4298.31	0.00200653	758.365	4548.15	5.99731	2.58431
169	MESD	1141.76	1156.75	995.995	1772.26	1674.94	1674.13	0.00123375	1098.17	1707.11	1.55451	0.636457
170	GANAB	3939.29	3912.48	3590.17	6247.42	6370.48	6357.5	0.000732618	3813.98	6325.13	1.65841	0.729799
171	NOLC1	505.778	547.465	557.986	1498.93	1293.36	1253.16	0.00675146	537.076	1348.48	2.51079	1.32814
172	NUMA1	3862.31	4055.75	4245.01	5053.07	5270.52	5602.71	0.00440104	4054.36	5308.77	1.3094	0.388904
173	EMC2	680.32	606.241	616.439	780.201	908.925	758.425	0.0421904	634.333	815.85	1.28615	0.363063
174	ABRAXAS2	319.089	376.661	304.792	483.458	538.942	621.843	0.0171464	333.514	548.081	1.64335	0.716642
175	EXOSC7	391.207	370.454	442.643	486.023	565.716	500.885	0.0240921	401.435	517.541	1.28923	0.366509
176	EBP	1970.9	2582.18	2157.99	2708.12	2893.68	3072.41	0.0474973	2237.02	2891.4	1.29252	0.37019
177	PTPA	1511.97	1488	1263.05	1771.95	1901.39	1733.13	0.021289	1421.01	1802.16	1.26823	0.342811
178	RNPS1	1027.47	890.066	861.089	1303.04	1196.73	1158.32	0.0127644	926.208	1219.36	1.31651	0.396719
179	RBBP5	1057.3	1085.49	898.296	1900.35	1832.18	1835.47	0.00187044	1013.7	1856	1.83092	0.872573
180	SAFB	1358.81	1568.28	1353.88	1832.35	1843.19	1601.47	0.0355436	1426.99	1759	1.23267	0.301783
181	SF3B4	984.094	1152.38	913.023	1329.43	1795.32	1458.64	0.0469681	1016.5	1527.8	1.503	0.587844
182	TSN	1331.89	1399.61	1389.27	1914.89	1874.51	1815	0.0002788	1373.59	1868.13	1.36004	0.443646
183	TRIP6	231.654	217.318	256.141	441.106	386.927	522.483	0.0246599	235.038	450.172	1.91532	0.937584
184	RAB30	1611.73	2117.49	797.233	3033.16	4713.06	4126.94	0.0192219	1508.82	3957.72	2.62306	1.39125
185	CSRP2	955.909	574.303	843.582	1916.61	1838.67	1602.32	0.00281941	791.265	1785.87	2.25698	1.17439
186	DDB1	4001.56	3888.41	3864.8	5012.46	4744.3	4442.26	0.0319401	3918.26	4733.01	1.20794	0.272545
187	CDC37	2659.75	2685.51	2420.14	3307.57	3478.21	3152.12	0.00477652	2588.47	3312.63	1.27977	0.355881
188	CPSF6	1758.25	1782.82	1724.07	2032.86	2201.76	2084	0.0125606	1755.05	2106.21	1.20009	0.263138
189	FSCN1	604.1	654.105	602.513	1022.08	1000.18	919.821	0.00177181	620.239	980.694	1.58115	0.660978
190	DECR1	2061.18	1969.56	2039.34	2712.36	2536.28	2473.53	0.00896498	2023.36	2574.06	1.27217	0.347291
191	UAP1L1	1275.31	1148.67	1302.85	1566.72	1703.84	1445.38	0.0272567	1242.28	1571.98	1.2654	0.339596
192	RABL6	764.818	813.505	803.253	1368.91	1508.46	1494.76	0.00210375	793.859	1457.38	1.83581	0.87642
193	GRIPAP1	1088.79	1129.71	1111.54	2023.53	1980.81	1538.22	0.0408115	1110.01	1847.52	1.66441	0.735013
194	TP53I3	1357.77	1652.72	1367.04	2097.06	2164.24	2093	0.0166499	1459.18	2118.1	1.45157	0.537616
195	USP39	1683.2	1660.9	1556.61	1959.72	1953.86	2204.9	0.0236992	1633.57	2039.49	1.24849	0.320183
196	TOR1AIP1	1359.24	1949.12	1389.55	2521.07	2402.45	2064.68	0.0365963	1565.97	2329.4	1.48751	0.572902
197	FKBP15	425.768	433.518	319.339	598.552	481.911	551.516	0.0395362	392.875	543.993	1.38465	0.469518
198	DCAF8	60.4424	86.8601	NA	117.442	179.647	150.287	0.0430358	73.6513	149.125	2.02475	1.01774
199	SDHAF4	49.0792	51.0189	NA	71.6399	83.2783	70.529	0.0208228	50.0491	75.1491	1.50151	0.586413
200	CD276	921.72	813.667	807.425	1007.78	1106.4	1025.08	0.0154832	847.604	1046.42	1.23456	0.304
201	FAHD1	528.214	444.554	383.371	586.739	560.564	686.404	0.0492602	452.046	611.236	1.35215	0.435258
202	NAPRT	1094.38	1237.86	1305.49	1592.3	1393.41	1601.5	0.0266903	1212.58	1529.07	1.26101	0.334578
203	ARHGEF18	1077.27	923.347	1140.26	1474.96	1572.23	1665.49	0.00376137	1046.96	1570.89	1.50043	0.58538
204	GET4	1618.29	1392.8	1540.82	2170.4	2023.66	2053.57	0.003377	1517.3	2082.54	1.37253	0.456837
205	CHMP1B	894.026	913.93	879.896	2646.84	2965.89	2432.8	0.00725218	895.951	2681.84	2.99329	1.58173
206	EFL1	1607.24	1626.48	1775.42	2348.95	1916.75	2296.57	0.0481499	1669.71	2187.42	1.31006	0.389632
207	MYH14	2731.77	2575.64	2157.44	3429.97	3173.95	3315.67	0.0268602	2488.28	3306.53	1.32884	0.410167
208	HDGFL2	993.717	959.445	833.191	1603.74	1633	1322.62	0.013648	928.784	1519.79	1.63632	0.710453
209	ZC3H18	1028.97	828.937	829.618	1668.06	1274.49	1353.72	0.027781	895.842	1432.09	1.5986	0.676806
210	RETREG3	1058.84	1206.25	1039.77	1609.24	1468.61	1306.37	0.0336763	1101.62	1461.41	1.3266	0.407731
211	THOC6	1643.3	1771.94	1343.17	2020.87	2159.68	2034.46	0.0496605	1586.14	2071.67	1.30611	0.385277
212	MEX3D	93.9941	NA	76.9842	144.992	163.856	128.473	0.0212113	85.4891	145.774	1.70517	0.769917
213	STX12	220.93	314.897	275.186	677.688	767.498	570.03	0.00906501	270.338	671.739	2.48481	1.31314
214	PLD3	1534.43	1728.72	1721.39	2021.14	2146.81	1997.07	0.0094267	1661.51	2055.01	1.23683	0.306645
215	PHF6	397.911	477.447	463.655	628.174	594.828	536.257	0.0185827	446.338	586.42	1.31385	0.393798
216	SUGP2	1743.33	1689.85	1730.3	1992.68	2167.37	2156.99	0.0152948	1721.16	2105.68	1.22341	0.290905
217	CCAR2	2139.78	2076.87	2056.99	2752.51	2768.04	2947.89	0.0030185	2091.21	2822.81	1.34984	0.432793
218	SUMF2	2191.62	2290.06	2050.47	2658.85	2480.19	2726.5	0.0118267	2177.38	2621.85	1.20413	0.267988
219	HSD17B11	2406.04	2843.53	2953.78	3946.41	3439.34	4088.92	0.0142644	2734.45	3824.89	1.39878	0.484168
220	NGDN	299.61	209.127	245.908	381.727	407.465	339.38	0.0220464	251.548	376.191	1.4955	0.580628
221	CMAS	784.71	717.341	835.069	1045.54	943.495	1140.86	0.0241782	779.04	1043.3	1.33921	0.421382
222	THOC2	2156.46	2391.03	2618.1	2799.33	2804.38	3047.86	0.0439688	2388.53	2883.86	1.20738	0.271876
223	UBA3	1886.91	1827.84	1774.39	2554.84	2638.92	2714.85	0.000272373	1829.71	2636.2	1.44077	0.526844
224	SSH3	621.244	425.582	740.84	1203.85	1224.83	1037.75	0.0104237	595.889	1155.48	1.93908	0.955373
225	PPIL4	2502.78	2121.74	1877.65	3289.85	2574.09	3040.73	0.0458991	2167.39	2968.22	1.36949	0.453641
226	NUP133	1204.16	1335.58	1342.6	1542.54	1477.86	1707.62	0.032999	1294.11	1576.01	1.21783	0.28431
227	PDCD6IP	4636.34	4465.9	5058.11	5332.23	5706.36	5982.47	0.0210371	4720.12	5673.69	1.20202	0.265464
228	FBLIM1	2671.96	3037.63	2587.93	4115.91	3427.7	3397.33	0.0430655	2765.84	3646.98	1.31858	0.398985
229	UBLCP1	753.944	673.723	714.461	1012.94	1096.39	1000.19	0.00140361	714.043	1036.51	1.4516	0.537647
230	IRGQ	1987.93	1883.1	1932.59	3041.9	2827.74	2483.26	0.0311757	1934.54	2784.3	1.43926	0.525324
231	H1-10	3650.67	4609.08	4742.07	6111.65	5264.11	6475.19	0.0313746	4333.94	5950.32	1.37296	0.457287
232	NCSTN	1376.9	1269.61	1373.36	1743.1	1899.72	1680.71	0.00920027	1339.96	1774.51	1.3243	0.405234
233	PHF3	307.372	291.163	297.773	385.134	435.513	435.009	0.0136623	298.769	418.552	1.40092	0.486375
234	DHX38	808.086	867.288	884.82	1200.13	1248.77	1254.34	0.000308575	853.398	1234.41	1.44647	0.532535
235	LPP	471.558	632.853	568.513	844.425	831.932	751.243	0.015575	557.641	809.2	1.45111	0.537159
236	YIPF5	185.012	134.227	209.001	264.975	314.956	376.437	0.0268261	176.08	318.789	1.81048	0.856372
237	ZNF622	277.981	372.987	381.656	517.148	517.524	598.382	0.010451	344.208	544.351	1.58146	0.661257
238	TMEM230	573.482	623.127	527.992	712.136	721.937	647.472	0.0311058	574.867	693.848	1.20697	0.271392
239	MAGOH;MAGOHB	3120.17	2792.38	2731.63	4008.89	3995.24	3656.1	0.00385663	2881.39	3886.74	1.34891	0.431795
240	PBXIP1	1252.16	1157.56	1115.71	2235.64	2297.9	1732.46	0.0311642	1175.14	2088.67	1.77737	0.829746
241	ZNF428	61.2352	93.0945	71.6517	137.401	125.753	99.9284	0.0358307	75.3271	121.027	1.60669	0.684093
242	NMD3	921	938.731	961.101	1175.42	1048.39	1158.42	0.0339684	940.277	1127.41	1.19902	0.261854
243	EDC3	1783.18	1829.66	1997.27	2812.71	2933.91	2810.82	0.000573215	1870.04	2852.48	1.52536	0.60915
244	DYNLL2	445.301	464.741	457.573	653.18	561.481	620.948	0.0242965	455.872	611.87	1.3422	0.424597
245	OTUB1	1705.68	1502.19	1608.59	1811.75	1969.43	2024.2	0.0192604	1605.49	1935.13	1.20532	0.269417
246	PDLIM5	2037.51	2106.01	1892.51	2638.57	2672.2	2510.56	0.00216185	2012.01	2607.11	1.29577	0.373814
247	PAWR	515.497	515.233	522.233	682.167	623.688	593.37	0.0464072	517.654	633.075	1.22297	0.290387
248	RNF170	255.785	224.879	231.63	385.851	470.346	587.926	0.0499274	237.431	481.374	2.02743	1.01965
249	CCDC43	502.533	412.962	399.533	635.318	652.796	511.184	0.0478857	438.343	599.766	1.36826	0.452341
250	VPS35	2009.35	2063.44	1931.24	2765.46	3193.48	2606.7	0.0345408	2001.34	2855.21	1.42665	0.51263
251	MYADM	1189.64	998.445	1120.44	1376.16	1265.66	1428.81	0.0270871	1102.84	1356.88	1.23035	0.299064
252	IWS1	636.563	552.528	547.983	752.652	745.178	698.032	0.0164841	579.025	731.954	1.26412	0.338128
253	TBCB	2376.95	2632.42	2713.22	3443.91	3434.17	3361.52	0.0104903	2574.2	3413.2	1.32593	0.407003
254	TSG101	1048.54	883.813	924.5	1221.14	1296.32	1270.8	0.0131823	952.284	1262.75	1.32603	0.407109
255	PKP2	1124.4	1261.49	1224.05	1797.96	1964.08	2405.98	0.03691	1203.31	2056.01	1.70862	0.772833
256	CORO1B	6016.86	6116.21	5709.8	8280.88	8216.54	8286.58	0.00212374	5947.62	8261.33	1.38901	0.474061
257	UQCC2	825.761	750.911	815.401	972.347	980.414	NA	0.014615	797.358	976.38	1.22452	0.292216
258	DIDO1	1091.45	1327.33	1060.91	1582.53	1470.95	1432.3	0.0379472	1159.9	1495.26	1.28913	0.3664
259	DHRS4	263.029	255.749	299.271	337.712	314.568	329.738	0.0369935	272.683	327.339	1.20044	0.263562
260	DDX23	7761.34	8404.17	8121.24	10756.4	10310.4	11363.1	0.00334329	8095.58	10810	1.33529	0.417155
261	NUP85	1952.23	1861.81	1897.23	2183.61	2286.64	2398.88	0.0141395	1903.76	2289.71	1.20273	0.266316
262	RBM4	1988.02	1988.85	1801.7	2462.53	2277.11	2372.04	0.00601295	1926.19	2370.56	1.2307	0.299478
263	BCL2L13	1194.46	1081.99	977.042	1585.74	1505.77	1248.23	0.0493638	1084.5	1446.58	1.33387	0.41562
264	ITPA	1557.31	1408.42	1435.43	2126.72	2095.53	1732.39	0.042117	1467.05	1984.88	1.35297	0.43613
265	YTHDF1	1002.53	998.977	997.805	1172.63	1288.11	1336.18	0.0316486	999.771	1265.64	1.26593	0.340198
266	OSBPL8	1733.39	1447.74	1230.53	1863.96	2050.3	2143.79	0.0430454	1470.55	2019.35	1.37319	0.457532
267	TTYH3	218.643	347.597	290.875	437.093	528.162	443.418	0.0198709	285.705	469.558	1.64351	0.716776
268	SKIC8	1380.38	1499.55	1383.7	1985.3	1939.13	1824.24	0.00155279	1421.21	1916.22	1.3483	0.431146
269	NUCKS1	698.273	1005.07	780.665	1520.34	1704.09	1138.01	0.0437477	828.003	1454.15	1.75621	0.812465
270	VPS16	794.337	791.888	831.734	1083.71	1149.78	1266.08	0.0167796	805.986	1166.52	1.44732	0.533388
271	TRIOBP	258.311	250.731	NA	366.26	347.56	413.138	0.0217442	254.521	375.653	1.47592	0.561615
272	PPIL3	3649	3364.2	3493.23	5086.38	4253.34	4675.74	0.0292988	3502.14	4671.82	1.33399	0.415747
273	GHITM	2548.53	2128.29	2094.55	2963.51	2612.61	2845.3	0.042663	2257.12	2807.14	1.24368	0.314616
274	UNC45A	1079.06	1144.55	1167.35	1596.25	1548.91	1521.76	0.000298932	1130.32	1555.64	1.37628	0.460777
275	RANBP3	1177.39	1288.72	1119.37	1649.43	1958.37	1678.46	0.0148027	1195.16	1762.09	1.47435	0.560081
276	WDR26	617.332	718.135	670.798	783.968	935.584	867.525	0.0270803	668.755	862.359	1.2895	0.366811
277	MRPL44	421.175	449.672	465.703	590.655	506.745	599.156	0.0390515	445.517	565.519	1.26935	0.344095
278	PPCS	936.849	1019.87	941.577	1384.4	1270.89	1214.57	0.00999895	966.099	1289.95	1.33522	0.417076
279	NMNAT1	793.754	628.289	782.072	996.504	966.826	900.455	0.0347678	734.705	954.595	1.29929	0.377724
280	XAB2	386.161	602.312	1069.19	1544.98	2007.01	1858.76	0.0136308	685.888	1803.58	2.62956	1.39482
281	PREB	1267.44	1078.3	1296.35	1521.46	1418.63	1517.1	0.0394951	1214.03	1485.73	1.2238	0.291368
282	RAB18	1956.75	2077.3	1941.47	2652.28	2532.01	2243.15	0.0450097	1991.84	2475.81	1.24298	0.313801
283	DYNLRB1	2567.78	2545.85	2736.36	3760.31	3624.84	3314.39	0.00895464	2616.66	3566.51	1.363	0.446786
284	XPNPEP3	1075.24	1010.88	900.725	1310.59	1450.29	1669.9	0.0273776	995.615	1476.93	1.48343	0.568938
285	UTP3	811.245	665.903	776.547	1007.96	909.325	865.872	0.0439316	751.232	927.719	1.23493	0.30443
286	CTPS2	929.855	813.375	950.902	1216.66	1443.48	1218.6	0.0175386	898.044	1292.91	1.4397	0.525768
287	AASDHPPT	518.152	476.166	594.901	704.713	744.723	680.772	0.0187676	529.74	710.069	1.34041	0.422676
288	VPS45	739.868	632.428	627.756	1081.65	871.815	1039.4	0.0182522	666.684	997.622	1.49639	0.58149
289	TOMM22	616.135	713.603	773.651	989.465	932.22	884.396	0.0176768	701.13	935.36	1.33408	0.415841
290	ATG3	1054.75	953.118	987.603	1307.8	1274.14	1209.05	0.00311539	998.49	1263.66	1.26557	0.339792
291	ZCCHC3	141.475	137.77	155.041	375.005	398.91	363.766	0.000287307	144.762	379.227	2.61966	1.38938
292	CYRIB	4781.76	4791.4	4094.78	5340.02	5975.06	5226.71	0.043124	4555.98	5513.93	1.21026	0.27532
293	NECAP2	394.545	373.171	405.923	515.162	525.71	472.659	0.00731288	391.213	504.51	1.28961	0.36693
294	SLTM	730.867	869.989	657.977	1112.12	1148.8	1194.29	0.014234	752.944	1151.74	1.52964	0.613196
295	ADPRS	1412.96	1236.73	1511.57	1878.94	1899.4	1754.11	0.0139926	1387.09	1844.15	1.32951	0.410898
296	THUMPD1	468.612	408.573	728.59	1911.73	1175.48	1276.29	0.0415999	535.258	1454.5	2.71738	1.44222
297	TRMT1	587.226	559.611	528.914	716.151	722.433	800.853	0.00731416	558.584	746.479	1.33638	0.418328
298	FBXL12	512.999	330.003	380.424	768.311	1037.86	1309.99	0.0440727	407.809	1038.72	2.54708	1.34884
299	C9orf78	326.556	152.924	237.798	502.026	435.364	463.697	0.0321575	239.093	467.029	1.95334	0.965942
300	OGFR	390.47	66.7282	138.094	1092.59	999.783	1035.03	0.0092306	198.431	1042.47	5.25356	2.3933
301	LMCD1	851.026	854.523	618.984	1189.18	1092.52	987.991	0.0354365	774.844	1089.9	1.4066	0.492213
302	VPS18	69.4952	85.355	118.429	180.025	159.004	140.409	0.0221215	91.0931	159.813	1.75439	0.810969
303	GMPR2	2400.88	2184.62	2007.35	2880.91	2918.82	3493.95	0.0261051	2197.62	3097.89	1.40966	0.495348
304	STX18	2112.91	2103.79	2694.84	2826.29	3230.43	3158.54	0.0377895	2303.85	3071.75	1.33332	0.415018
305	NXF1	1528.48	1415	1336.09	1719.2	1765.54	1791.68	0.0171504	1426.52	1758.81	1.23293	0.302094
306	TES	2185.3	2176.13	1982.01	4267.63	4423.83	4541.31	3.10666e-05	2114.48	4410.92	2.08606	1.06078
307	ARMCX3	1047.65	1003.18	967.506	1421.45	1213.63	1291.08	0.025975	1006.11	1308.72	1.30077	0.379366
308	LAMTOR3	327.269	346.032	335.556	620.523	503.005	494.57	0.035804	336.286	539.366	1.60389	0.681577
309	CEMIP2	1092.3	1106.99	1023.64	1576.97	1562.45	1562.86	0.00204468	1074.31	1567.43	1.45901	0.544988
310	NARF	288.367	287.164	193.259	386.826	397.846	414.78	0.0378515	256.263	399.817	1.56018	0.641714
311	NAGK	1185.03	1130.48	1149.9	1566.95	1624.58	1525.31	0.000864676	1155.14	1572.28	1.36112	0.444795
312	NUDT5	1883.85	1700.05	1669.46	2235.59	2141.71	2049.5	0.0115301	1751.12	2142.27	1.22337	0.29086
313	GTF3C4	1087.16	1062.5	1083.02	1225.12	1436.07	1404.09	0.0499145	1077.56	1355.09	1.25756	0.330624
314	TRAPPC2L	511.329	633.393	730.007	833.82	NA	924.149	0.0468373	624.91	878.985	1.40658	0.49219
315	MCTS1	875.87	1031.36	866.607	1630.74	1599.43	1213.64	0.0390875	924.612	1481.27	1.60204	0.679914
316	AKAP8L	493.474	424.969	431.439	659.992	650.638	600.309	0.00311041	449.961	636.98	1.41563	0.501448
317	PRPF19	4069.72	4170.55	3942.73	5572.91	5623.94	5767.47	6.0833e-05	4061	5654.77	1.39246	0.477634
318	G3BP2	1602.19	1595.47	1646.46	2747.79	2560.15	2790.91	0.00294692	1614.71	2699.62	1.67189	0.741482
319	PPIE	370.333	377.007	367.572	517.627	472.412	472.565	0.0140434	371.637	487.535	1.31186	0.391609
320	EXOC7	582.813	797.495	901.053	1302.39	1048.56	1305.27	0.0227044	760.454	1218.74	1.60265	0.680458
321	PIN4	1227.99	1351.09	1214.26	1562.91	1593.16	1421.79	0.0200314	1264.45	1525.95	1.20682	0.271205
322	ASF1A	587.615	504.425	457.676	618.044	661.182	714.114	0.039275	516.572	664.447	1.28626	0.363184
323	TRAPPC4	1234.67	1206.61	1310.5	1784.63	1836.22	1891.45	0.000178714	1250.59	1837.43	1.46925	0.555079
324	DIS3	1807.78	1872.93	2126.17	2340.93	2591.77	2726.34	0.014988	1935.63	2553.01	1.31896	0.3994
325	NOSIP	321.057	339.328	236.763	508.885	547.556	591.347	0.00407565	299.049	549.263	1.8367	0.877113
326	CAB39	816.064	749.274	721.601	1105.7	993.257	909.036	0.0339679	762.313	1002.66	1.31529	0.395383
327	SBDS	2851.74	3185.52	3216.93	3997.69	4176.19	4215.02	0.00359121	3084.73	4129.63	1.33873	0.420869
328	CCDC9	234.518	159.327	195.464	381.076	317.889	269.57	0.0380703	196.436	322.845	1.64351	0.71678
329	TCAF1	1666.04	1493	1629.01	2048.15	2236.81	2337.7	0.00636086	1596.02	2207.55	1.38316	0.467973
330	ARIH1	1703.93	1879.14	1839.8	2453.38	2182.11	2141.29	0.0257459	1807.62	2258.93	1.24967	0.321543
331	PAXBP1	728.215	785.412	805.879	953.579	968.068	1099.75	0.0213694	773.169	1007.13	1.3026	0.381398
332	ATP6V1D	550.064	498.184	493.802	580.744	678.36	637.988	0.0318275	514.017	632.364	1.23024	0.29894
333	GTF3C3	467.373	641.635	612.852	962.612	809.216	1067.92	0.0190655	573.953	946.583	1.64923	0.721795
334	F11R	848.05	934.053	836.359	1217.11	1238.42	1317.17	0.000886779	872.821	1257.57	1.44081	0.526878
335	ARFGEF1	4210.81	6394.41	5733.89	12181.1	9728.37	13828.5	0.0164225	5446.37	11912.7	2.18727	1.12913
